# Supplementary material for: Naturally acquired blocking human monoclonal antibodies to Plasmodiumvivax reticulocyte binding protein 2b
Source: Nat Commun. 2021 Mar 9;12:1538. doi: 10.1038/s41467-021-21811-2 (PMC7943553; doi:10.1038/s41467-021-21811-2)
Supplement: Supplementary file 4 — Supplementary Data 1 [file 41467_2021_21811_MOESM4_ESM.xlsx]

## Sheet: V gene_table
	Individual		IgG Heavy								IgG light (Kappa and Lambda)						Clones in group	IgG Subclass
	1	2	Clones	VH	D	J	AA mutations	CDR3-IMGT	CDR3-length		VL	J	AA mutations	CDR3-IMGT	CDR3-length	light chain
			237235	3-30	4-17	3	13	AKESNYGENAFDV	13		2-11	1	8	CSYAGTYTFV	10	λ	4	1
			239229	5-51	5-24	4	20	ARRGDGHREFEY	12		3-11	2	10	QQRRSWPPT	9	Κ	15	1
			241242	3-23	2-15	4	14	ARDGGSYTPYFFLDS	15		3-21	2	14	QVRDSDNDHVV	11	λ	11	1
			243244	3-30	4-17	3	9	AKESNYGENAFDI	13		2-11	1	8	CSYAGTYTFV	10	λ	4	1
			250233	4-30-4	3-22	3	15	ARDRDYYYDSSGFGPFDI	18		3-20	1	6	QQYGNSPGT	9	Κ	7	1
			251249	3-21	3-3	2	12	ARALTIFGVVITDYWFFDL	19		3-11	4	6	QQRSNWGLT	9	Κ	7	1
			252248	3-9	4-17	3	22	ARDSDDHGDLDDAFDI	16		4-1	1	8	QQYDSSPRT	9	Κ	1	1
			253245	1-69	3-16	5	17	ARDEHDYVWGSYRPSLTGP	19		2-8	1	15	SSYAVNNNFV	10	λ	6	1, 3
			254255	3-30	6-13	4	13	TRDPAYSSSWPLYYFDS	17		3-15	3	12	QHHGNWPPPT	10	Κ	13	1
			256257	5-10-1	4-17	4	16	ARGDYDYDDYYFDF	14		3-9	3	8	QLWDTSRM	8	λ	1	1
			258259	3-23	5-18	3	11	TKDKDEYTFGHNAFDV	16		3-21	3	14	QVWDSNNDHPV	11	λ	29	1
			260261	1-3	2-15	4	17	ARSEVAAADYDY	12		3-21	2	14	QVWDRGPDHVV	11	λ	4	2
			262231	5-51	5-24	4	20	ARRGDGHREFEY	12		3-11	2	10	QQRRSWPPT	9	Κ	15	1
			267268	3-9	3-22	4	14	VKDRGAHYDGSGYYQSFAH	19		1-5	2	9	QQYNIFPYT	9	Κ	7	1
			273264	3-23	5-18	3	12	TKDKDEYTFGHNAFDV	16		3-21	3	13	QVWDSNNDHPV	11	λ	29	1
			277278	3-53	3-10	3	19	ARVTSNTMVEGGALNV	16		3-21	1	10	QVWDSSSDHYV	11	λ	3	1, 3
			279280	5-10-1	2-8	4	14	ARNDGPPFYYFDY	13		1-51	3	9	GTWDTSVSAGV	11	λ	25	1
			281282	3-21	3-16	3	13	VREGVVTFGGMIVQGAFDV	19		1-5	1	7	QQYTTFNSFSPT	12	Κ	5	2
			283284	4-34	3-9	5	12	AKAILTRYNWLDP	13		1-13	4	11	QQFNSYPLT	9	Κ	3	1
			326327	5-10-1	2-2	4	10	ARHGLAGSAPLDY	13		1-33	3	14	QHYEIFPIGFT	11	Κ	6	1, 2
			335338	4-59	3-9	6	16	ARFRLYYYAVDV	12		3-20	4	20	QQFGHSGLT	9	Κ	3	1
			340341	4-59	3-9	6	10	ARFRLYYYAMDV	12		3-20	4	12	QQFRQSGLT	9	Κ	3	1
			346343	4-59	2-21	4	19	GASIMRGTFLDY	12		3-15	1	19	QQYTNWPGT	9	Κ	3	1
