# Supplementary material for: Naturally acquired blocking human monoclonal antibodies to Plasmodiumvivax reticulocyte binding protein 2b
Source: Nat Commun. 2021 Mar 9;12:1538. doi: 10.1038/s41467-021-21811-2 (PMC7943553; doi:10.1038/s41467-021-21811-2)
Supplement: Supplementary file 5 — Supplementary Data 2 [file 41467_2021_21811_MOESM5_ESM.xlsx]

## Sheet: HDX levels all
					Deuteration levels shown in percentage of deuteration (calculated based on theoretical maximal deuteration level of 85%)
							RBP2b												3E9_												6H1												10B12
						Deuteration Levels												Deuteration Levels												Deuteration Levels												Deuteration Levels
						Percentage (%)												Percentage (%)												Percentage (%)												Percentage (%)
				Incubation temperature (Gdn indicates incubation at 22 °C with 1M Gdn-HCl) :		0 °C					22 °C			Gdn				0 °C					22 °C							0 °C					22 °C							0 °C					22 °C
				Incubation time :		3s	30s	5min	50min		5min	50min		6h				3s	30s	5min	50min		5min	50min						3s	30s	5min	50min		5min	50min						3s	30s	5min	50min		5min	50min
Start	End	Charge	RT	Sequence
166	177	2	9.25	TQITNTTDNIDY		31.264	41.639	43.682	39.865		34.7847	40.292		48.884				29.7	44.967	34.919	38.204		36.223							30.832	38.591	38.779	45.042		33.1203							33.533	37.521	36.4927	42.067		36.019
178	185	1	7.37	FDISDESN		9.19	13.8427	19.6013	27.494		23.2107	24.691		36.146				7.431	18.184	16.503	25.674		23.98							7.753	12.545	17.929	30.184		22.1273							8.496	12.412	16.6117	27.747		23.6673
178	186	2	11.37	FDISDESNY		8.769	13.812	22.1877	27.372		27.367	28.717		34.747				7.422	17.255	20.202	26.819		28.1297							8.457	13.126	21.6927	30.456		27.2373							9.954	12.473	20.4383	30.285		29.2247
186	196	3	15.32	YYLISQLRPHF		9.373	10.5853	10.6977	12.314		13.9507	18.691		23.276				9.274	10.826	10.7087	12.354		13.446							10.036	10.333	11.843	17.461		13.867							9.399	10.539	10.5897	16.056		15.7663
186	201	2	18.28	YYLISQLRPHFSNIYF		4.598	6.449	6.69467	6.577		7.615	10.028		12.82				4.3	6.624	6.13167	6.566		7.524							5.181	6.115	6.555	8.25		7.333							4.907	6.181	6.26067	7.578		7.79267
187	198	3	11.62	YLISQLRPHFSN		8.724	12.2827	12.2577	10.106		11.4963	14.679		17.721				7.816	12.814	10.918	10.71		11.68							8.193	11.101	12.092	13.134		11.2293							9.426	11.107	11.5033	12.523		11.7883
187	199	3	13.85	YLISQLRPHFSNI		7.263	8.82733	9.01267	8.207		8.476	10.827		11.794				6.853	8.609	8.24433	7.598		8.40033							7.414	8.44	8.71333	9.445		8.157							6.597	8.217	8.27633	9.773		8.323
202	211	3	10.15	FDEFKRYASY		1.213	2.29	4.29733	14.238		20.5823	31.843		35.696				0.724	1.608	2.755	8.7		14.757							1.344	1.496	3.588	10.119		14.701							1.014	1.626	4.00033	14.9		19.3007
202	230	5	11.25	FDEFKRYASYHTEIKRYEDIHKTKVNSLL		6.918	12.988	17.8233	20.637		21.9893	27.276		28.358				6.585	13.201	17.4227	19.498		22.6303							0.91	3.704	6.91433	11.24		13.736							7.614	11.985	17.8377	21.965		22.34
205	211	2	5.13	FKRYASY		0.658	1.876	4.623	21.038		28.082	35.221		36.896				0.602	1.033	3.623	14.076		24.0367							1.137	0.941	3.72233	12.822		19.8647							0.73	1.424	4.45933	20.351		30.39
212	229	4	4.13	HTEIKRYEDIHKTKVNSL		8.899	20.333	27.5513	29.546		33.967	37.665		38.343				8.156	20.813	25.3147	28.148		32.8377							1.588	5.167	9.31667	14.211		15.7233							10.108	17.47	26.621	32.195		34.2143
212	230	4	6.61	HTEIKRYEDIHKTKVNSLL		6.306	16.4687	23.149	23.517		26.882	33.106		34.754				5.52	16.622	20.726	22.129		26.5463							1.185	3.562	6.8	11.785		13.1157							7.534	13.57	21.5717	26.312		27.554
212	232	4	6.64	HTEIKRYEDIHKTKVNSLLNE		6.155	15.0723	21.4193	24.338		27.8407	35.942		37.41				5.291	15.29	19.3937	22.417		27.6093							1.311	3.619	6.82767	13.44		16.2017							7.178	12.834	20.1947	25.916		29.1677
251	267	4	9.34	INILENPQKFKTQRESY		9.852	20.1697	28.733	29.796		30.8317	32.449		35.526				8.953	23.761	26.8637	30.567		34.8735							10.679	18.181	30.216			29.354							11.589	17.479	28.711	35.211		32.617
253	267	4	5.99	ILENPQKFKTQRESY		13.79	29.9093	42	41.716		44.7513	44.956		48.399				12.597	32.449	39.8263	41.62		43.7933							14.157	29.098	42.9347	50.058		43.5633							14.814	27.398	41.0137	47.345		45.748
296	307	3	11.17	IKKINNEIRDLL		0.137	0.422667	0.164	5.132		5.893	17.274		21.356				0.595	0.372	0.861333	4.922		5.98633							0.302	0.126	0.247	0.167		0.188							0.131	0.624	0.166667	3.046		3.39
323	331	2	15.44	DMIKIYLVD		0.283	0.193333	0.184	0.314		1.28	7.836		7.693				0.156	0.136	0.145333	0.196		0.305667							0.152	0.164	0.197667	0.303		1.83833							0.14	0.52	0.360333	0.519		0.761667
325	331	2	11.67	IKIYLVD		0.169	0.358667	0.702333	1.286		1.66233	11.073		12.125				0.194	0.16	0.27	0.616		0.352333							0.213	0.182	0.239333	0.614		1.5165							0.227	0.186	0.335	0.346		1.05433
330	342	2	10.09	VDFKKMPYENYDT		10.44	27.0517	41.592	44.019		45.2273	47.205		50.451				0.823	4.262	7.63467	12.973		18.65							10.496	26.698	41.9183	50.913		43.9617							10.174	25.032	39.6957	47.476		45.19
332	342	2	7.81	FKKMPYENYDT		14.25	33.8097	52.682	53.652		53.3625	55.935		57.196				1.553	7.05	11.599	18.975		23.591							14.798	33.891	52.9493	59.041		53.9575							14.051	32.595	52.22	55.837		54.846
332	343	2	12.36	FKKMPYENYDTF		9.291	26.0527	40.0833	44.173		45.7997	47		51.154				0.461	4.287	6.90533	12.253		18.6997							9.863	24.643	40.3937	50.168		43.9583							10.158	24.195	36.83	47.33		46.114
343	352	3	8.53	FIKQYKNSYL		0.19	0.487	1.62367	3.161		5.36167	17.365		17.768				0.151	0.406	0.295333	0.697		2.016							0.191	0.481	1.56367	3.859		4.963							0.175	0.196	1.015	4.15		7.294
343	354	2	7.47	FIKQYKNSYLSG		0.107	1.24133	3.30533	11.064		14.2457	29.181		29.372				0.367	0.599	1.86	6.788		9.62867							0.425	0.81	4.14467	12.924		14.3373							0.308	0.833	3.20033	11.949		14.2117
343	354	3	7.47	FIKQYKNSYLSG		0.437	1.51467	3.11367	10.843		13.595	28.462		29.659				0.238	0.303	1.75367	6.103		9.00033							0.792	0.684	3.993	13.672		13.0263							0.541	0.779	3.63233	11.768		14.281
343	357	3	11.55	FIKQYKNSYLSGVDM		0.345	0.950333	2.47433	7.743		10.35	21.602		23.533				0.342	0.739	1.56233	5.384		7.65867							0.315	0.696	2.85833	9.816		9.614							0.416	0.702	2.69933	8.661		10.4713
344	356	3	7.96	IKQYKNSYLSGVD		0.101	1.27667	3.193	11.413		14.3287	28.793		28.997				0.354	1.008	2.60967	9.356		11.502							0.243	1.099	4.25633	13.609		14.214							0.265	0.495	3.47967	12.324		14.2553
344	357	2	10.57	IKQYKNSYLSGVDM		0.103	0.838333	2.517	8.118		10.953	24.509		25.985				0.138	0.406	1.12467	6.04		8.69633							0.153	0.681	2.84033	10.64		10.5433							0.226	0.334	2.49233	9.117		11.1243
357	373	4	7.73	MIRKIEKQIDNPVTINA		14.328	26.9417	34.1007	42.556		47.4557	54.816		56.352				13.797	27.875	32.6013	40.99		46.6897							15.436	25.661	34.655	48.044		45.3817							15.865	25.875	33.862	46.274		47.1167
358	372	2	5.71	IRKIEKQIDNPVTIN		13.689	26.116	32.698	39.565		45.6433	52.418		52.858				14.166	26.133	30.747	38.706		46.303							14.876	24.316	33.544	44.503		44.697							15.294	24.036	31.7413	43.529		47.0317
358	373	2	6.42	IRKIEKQIDNPVTINA		12.812	23.1333	29.3747	36.467		41.6633	50.483		52.969				12.705	24.278	27.77	35.733		41.2633							13.271	21.919	30.012	42.251		40.4337							13.86	21.783	28.519	39.408		41.8307
358	382	5	11.92	IRKIEKQIDNPVTINAIKFTQKEMG		7.513	13.039	16.1723	19.485		22.7303	28.128		32.007				7.013	13.372	15.3863	18.903		23.2693							7.416	12.325	16.559	22.072		22.3427							7.287	11.846	15.7563	20.807		22.935
374	383	3	8.11	IKFTQKEMGY		0.396	0.646333	0.506	0.612		3.79167	9.935		12.057				0.199	0.968	0.750333	0.954		2.282							0.125	0.122	0.824667	2.09		3.917							0.34	0.163	0.383	1.27		3.836
374	388	3	15.81	IKFTQKEMGYIIDRF		0.263	0.804667	0.687	1.29		3.27833	6.271		8.235				0.121	0.059	0.382	0.379		3.54433							0.1	0.324	0.562333	0.934		3.77967							0.068	0.236	0.495667	0.686		3.1565
383	403	4	13.46	YIIDRFEYHLQKVKHSIDQVT		0.872	1.48433	0.849	0.99		2.31967	4.757		10.57				0.842	1.132	1.04267	1.175		2.41733							1.037	1.093	1.04933	0.807		2.52							0.987	0.602	0.739667	0.755		2.51467
383	405	4	15.74	YIIDRFEYHLQKVKHSIDQVTAL		1.051	1.62	1.17833	1.522		4.89933	12.057		15.342				0.857	1.19	1.13967	1.076		3.20933							0.92	0.737	1.10733	1.231		3.802							0.961	0.629	0.995	0.728		2.221
389	403	3	6.43	EYHLQKVKHSIDQVT		0.644	0.881667	0.910667	0.595		1.889	5.212		8.677				0.845	0.819	0.681667	0.719		2.402							0.877	0.648	1.234	0.561		2.24867							0.649	0.812	0.879667	1.138		3.433
389	405	3	9.75	EYHLQKVKHSIDQVTAL		0.805	1.326	0.94	1.512		5.52833	15.791		19.293				0.589	0.744	0.791333	1.067		2.91633							0.848	0.674	1.151	1.442		4.966							0.869	1.07	0.885333	0.681		2.35133
405	421	3	1.18	LSDGVKPKQVTKNRLKE		11.154	19.5537	22.9437	23.933		34.3293	37.433		40.661				10.044	23.428	22.9183	24.242		32.425							12.769	18.307	23.9625	28.283		31.6335							0.525	1.386	2.13133	11.002		19.0687
405	423	4	5.17	LSDGVKPKQVTKNRLKEYY		7.697	13.176	13.9903	14.31		19.6537	25.452		26.946				6.413	13.597	13.617	13.967		18.468							7.633	12.188	15.0713	17.682		17.7717							0.301	1.292	2.35267	6.629		12.054
406	419	3	0.68	SDGVKPKQVTKNRL		20.846	31.53	36.725	42.229		45.0683	48.293		54.494				18.715	32.868	36.9503	40.852		48.9							20.211	29.229	38.185	45.723		47							1.202	3.125	6.739	18.347		30.8763
406	423	4	4.74	SDGVKPKQVTKNRLKEYY		9.115	14.7193	16.7917	16.428		22.1127	27.828		30.114				8.516	15.21	15.4523	15.652		21.26							9.335	13.278	17.1607	19.384		21.0167							1.057	0.821	2.533	8.144		13.5823
406	429	4	11.91	SDGVKPKQVTKNRLKEYYFNIGNY		4.552	7.83133	7.562	6.824		10.262	15.801		18.944				3.843	7.44	6.247	5.989		9.372							4.893	6.164	7.944	9.004		9.127							0.785	0.508	1.48967	4.251		6.159
422	429	2	17.25	YYFNIGNY		0.782	0.347333	0.242333	0.175		0.917667	4.618		7.863				0.198	1.196	0.325667	0.32		0.994333							0.262	0.189	0.235667	0.442		2.08167							0.317	0.635	0.294667	0.333		1.19567
430	440	2	14.86	YSIFKFGKDSL		0.555	0.633	0.864667	0.669		1.042	1.681		4.689				0.142	0.352	0.347667	0.221		0.748667							0.181	0.239	0.482	0.564		0.944							0.356	0.127	0.326333	0.304		1.28667
430	442	3	15.61	YSIFKFGKDSLNM		0.444	1.139	2.991	8.413		10.3853	12.258		14.529				0.322	0.852	1.787	6.038		10.1833							0.243	0.234	3.314	9.47		11.0733							0.337	0.828	3.10267	9.53		11.3283
430	458	5	18.15	YSIFKFGKDSLNMLNKALIHKEKIVHNLL		0.872	1.919	3.86633	9.838		12.291	14.878		16.33				0.96	1.52	3.01667	8.412		11.553							1.377	1.421	3.848	9.805		12.653							1.024	1.473	4.08267	10.317		12.8833
430	461	5	18.79	YSIFKFGKDSLNMLNKALIHKEKIVHNLLGEL		1.213	2.882	6.11167	14.201		17.4677	20.85		23.024				1.09	2.51	5.75233	12.888		17.0637							0.952	2.401	6.71867	14.594		17.359							1.329	2.441	6.79233	14.764		18.0933
434	461	4	16.71	KFGKDSLNMLNKALIHKEKIVHNLLGEL		1.072	2.58033	5.50467	11.427		14.4177	18.138		18.662				0.705	2.051	5.21333	10.823		14.2157							1.23	2.1	5.913	12.74		13.026							0.736	2.347	5.77133	12.049		13.4615
440	460	5	15.39	LNMLNKALIHKEKIVHNLLGE		0.642	2.52667	5.432	10.779		12.5107	16.3		17.54				0.408	2.473	5.51767	10.47		12.3473							0.677	2.453	5.791	11.777		12.1043							0.842	2.095	5.614	10.772		12.712
441	458	4	10.46	NMLNKALIHKEKIVHNLL		0.092	0.249	0.259333	1.07		1.498	3.261		4.154				0.065	0.111	0.363667	0.762		2.042							0.054	0.183	0.817333	2.249		2.257							0.132	0.328	0.372333	1.436		2.53933
443	461	3	12.24	LNKALIHKEKIVHNLLGEL		0.238	2.417	5.297	11.094		13.487	18.198		17.367				0.091	2.195	5.40833	10.902		12.8113							0.527	2.062	5.21433	12.095		13.7633							0.816	1.897	5.46667	10.926		13.6387
462	472	3	8.99	FGHLEERISKL		0.347	0.828	2.18233	10.2		20.5317	37.942		40.361				0.129	0.759	2.11267	9.724		17.3887							0.468	0.225	2.53233	13.25		19.0337							0.13	0.527	2.17467	11.512		20.538
462	477	3	15.82	FGHLEERISKLIDSEY		0.914	4.11733	13.4533	30.172		41.9557	65.17		56.158				0.998	4.625	14.4527	29.656		38.3897							0.837	4.184	15.2407	34.255		39.923							1.159	4.618	14.6757	30.01		42.3623
466	472	2	3.57	EERISKL		0.361	0.271333	1.702	15.139		29.243	54.883		58.603				0.22	0.411	2.21533	13.891		24.9243							0.592	0.347	2.356	16.954		27.0403							0.571	0.241	2.32933	15.599		28.31
468	476	2	4.67	RISKLIDSE		0.946	4.128	13.8167	21.037		28.773	48.365		49.104				0.668	8.254	15.4013	20.974		28.124							0.984	5.02	15.3517	28.271		28.125							1.106	5.435	14.9297	25.975		17.684
473	478	1	12.29	IDSEYF		0.433	3.612	14.443	28.171		27.6967	28.845		42.353				0.406	5.05	13.121	27.546		27.4347							0.435	4.282	15.5233	35.689		26.0897							0.394	3.44	12.9697	29.839		26.7583
477	484	1	8.85	YFITESNN		9.061	23.518	32.0177	39.487		45.896	43.279		51.561				7.659	24.602	28.931	38.818		45.3427							7.457	21.343	33.3123	50.228		43.2493							6.656	26.484	29.565	45.905		45.879
478	484	1	3.6	FITESNN		16.01	37.682	46.8903	56.454		59.78	60.172		65.367				13.656	38.32	46.524	58.396		60.6597							14.308	37.686	48.384	61.329		59.641							12.982	37.785	47.154	59.001		61.2527
478	488	2	9.94	FITESNNIISQ		2.64	8.824	12.2407	17.11		25.9123	40.692		49.164				2.23	10.313	9.71233	16.896		26.5007							2.68	7.843	11.7623	23.915		24.969							3.318	7.56	10.3103	20.821		28.032
478	491	2	11.09	FITESNNIISQSEE		1.602	4.67233	6.43367	12.544		17.4903	29.094		44.463				1.334	6.384	5.57567	12.621		17.937							1.771	3.831	6.443	19.158		17.2233							1.386	3.655	5.937	15.171		18.9037
478	492	2	10.95	FITESNNIISQSEET		2.454	7.59767	10.9947	16.347		21.8833	31.577		46.715				1.912	8.891	9.49933	16.353		21.989							2.266	7.592	10.1217	22.168		22.036							2.435	6.965	9.531	18.64		22.5247
485	490	1	0.41	IISQSE		0.472	0.424333	1.63633	23.656		51.948	71.04		79.603				0.551	0.24	2.70633	25.165		52.9747							0.248	0.346	3.30033	25.018		52.359							0.345	0.647	3.10267	12.215
485	492	1	2.01	IISQSEET		2.582	10.0407	16.3273	35.337		52.0743	68.178		72.279				1.561	11.383	17.7053	36.078		54.5797							2.535	11.038	18.0383	33.42		52.479							2.082	11.225	17.6627	37.585		54.604
485	493	1	7.68	IISQSEETL		1.286	8.385	12.7597	21.58		28.2427	42.033		52.275				1.501	9.404	12.8373	21.404		28.4743							1.277	8.076	13.182	27.174		27.3637							1.522	7.925	12.9373	22.444		29.5457
485	495	2	10.74	IISQSEETLKL		1.821	5.94767	10.0747	20.603		29.727	48.552		54.093				0.788	6.599	10.2853	23.378		33.3953							2.108	6.31	11.043	23.027		32.436							1.275	6.536	10.6493	24.42		32.484
492	506	4	9.86	TLKLAEDVYDKNTKL		1.191	9.619	22.1663	28.838		30.9343	50.264		56.44				0.979	10.946	20.7623	27.252		34.895							1.149	9.48	23.3603	34.963		29.3625							2.008	9.27	22.199	31.469		32.57
494	506	2	6.56	KLAEDVYDKNTKL		2.228	10.6087	23.844	27.936		31.5523	47.76		46.253				1.901	12.406	23.1243	27.947		32.0107							2.098	11.401	24.442	32.826		31.4723							1.944	11.229	23.7053	31.275		33.0057
496	506	3	5.42	AEDVYDKNTKL		3.17	14.5497	32.005	36.124		39.8357	51.155		51.513				3.022	17.195	32.651	36.751		39.6697							3.395	15.433	33.5207	41.519		39.3443							2.998	16.522	32.7667	40.057		40.5477
498	506	2	4.96	DVYDKNTKL		3.529	19.2183	44.04	48.33		52.2013	60.223		62.8				3.473	22.718	43.4347	48.018		50.5203							3.628	20.858	46.3127	55.134		49.135							3.417	20.235	45.001	55.474		51.6523
507	512	1	12.38	IEDLTL		1.582	11.419	45.8737	50.791		51.0917	50.671		53.679				0.461	14.189	46.04	49.546		51.008							0.396	12.164	47.229	58.772		48.1647							1.661	13.579	47.123	53.392		50.7297
510	516	2	12.66	LTLYPHL		11.31	29.3323	47.83	60.914		56.7327	61.404		67.497				11.031	30.006	43.1417	58.227		56.412							12.139	27.064	46.3417	65.056		52.184							13.528	27.136	43.9957	66.169		55.5027
513	520	2	9.98	YPHLEINE		25.837	43.4287	45.7573	38.18		38.686	39.611		45.1				26.751	45.951	40.198	38.835		38.9877							29.486	39.598	43.2003	44.296		36.524							28.915	39.911	41.763	41.958		40.3843
521	528	2	0.01	FKKDYDNN		4.852	11.9423	19.4407	31.374		41.9427	45.197		44.633				4.902	13.108	18.4945	34.737		41.4063							4.853	12.968	20.549	35.752		39.7323							5.039	11.969	20.3053	33.494		43.108
521	531	3	3.16	FKKDYDNNVED		2.414	5.56967	7.96267	16.771		24.8133	38.928		37.804				2.78	5.881	8.74767	16.873		24.561							2.337	5.221	9.54333	20.377		25.1147							3.045	4.876	8.698	17.781		26.0747
521	532	3	7.74	FKKDYDNNVEDL		0.416	1.78833	2.78133	7.034		12.546	28.756		29.173				0.322	1.994	2.70567	6.928		12.3777							0.657	1.133	3.185	10.332		11.873							0.545	0.54	2.736	9.242		12.666
522	532	2	6.55	KKDYDNNVEDL		0.513	0.310667	1.73067	7.549		13.6837	31.98		32.318				0.111	0.645	2.45233	7.137		13.8163							0.099	0.472	2.59833	9.35		13.4267							0.506	0.463	1.76367	8.433		14.5773
533	541	2	9.42	RESIIYIQS		0.63	0.688667	2.05433	9.491		10.573	14.738		14.768				0.136	0.264	2.68833	8.57		10.7357							0.128	0.293	3.02833	9.714		10.7937							0.719	0.433	2.911	9.867		11.2023
539	555	3	13.65	IQSYVSSIKSAYRYNVL		0.264	0.787	3.42667	11.235		24.0397	44.624		45.763				0.431	0.757	3.41233	10.942		23.3123							0.329	0.703	3.879	13.707		25.549							0.213	0.344	3.60733	12.767		25.062
542	552	3	7.17	YVSSIKSAYRY		0.227	1.389	3.04333	12.136		21.8717	42.031		44.717				0.236	0.543	3.449	11.332		20.5387							0.164	0.467	3.98267	13.648		21.374							0.223	1.034	4.08567	13.187		22.3157
542	555	3	11.18	YVSSIKSAYRYNVL		0.648	1.23433	3.23533	11.342		24.066	44.301		49.581				0.396	0.743	3.68267	11.274		23.4063							0.608	1.044	3.95467	12.512		23.6983							0.526	1.084	3.82133	12.071		24.5003
543	555	2	9.94	VSSIKSAYRYNVL		0.081	0.833333	2.77633	11.719		24.0307	49.408		51.185				0.33	0.817	2.86567	10.964		22.9507							0.269	0.536	3.275	13.338		25.579							0.058	1.102	3.29467	11.734		26.416
545	558	4	11.72	SIKSAYRYNVLEKD		2.576	8.07333	14.7603	28.749		30.9097	46.978		43.68				2.567	8.303	16.3037	26.666		29.4027							5.001	8.134	17.8425	27.407		31.2027							1.627	8.276	17.0403	24.744		30.4443
553	580	4	5.87	NVLEKDSVESKQKNIPANSNAQKKVDEL		8.077	17.411	25.478	33.472		40.21	47.117		48.587				8.438	19.055	24.0397	30.519		40.9653							8.208	16.795	26.1937	38.569		39.8363							9.418	17.557	25.8147	34.965		41.558
556	580	4	4	EKDSVESKQKNIPANSNAQKKVDEL		11.426	22.0623	30.0027	35.14		43.18	48.896		47.48				11.151	22.983	29.0373	37.424		42.1297							12.18	21.378	31.5317	41.526		42.834							12.547	21.204	30.49	37.854		44.1997
562	580	4	3.52	SKQKNIPANSNAQKKVDEL		10.979	20.478	27.6693	38.329		44.718	54.295		56.34				10.814	20.985	27.6727	36.908		45.3493							11.771	19.058	31.3233	39.414		45.6947							12.503	18.817	29.746	40.729		46.2683
581	588	1	13.97	LSIIDSIS		2.442	11.0523	13.8867	25.385		36.9283	46.778		48.394				1.148	11.898	14.0123	24.891		28.311							2.113	11.825	15.2247	28.575		36.7077							2.248	11.609	14.2627	28.592		38.322
686	698	4	6.39	FNKDQFEHNKNDL		6.861	11.3407	15.3233	20.913		26.9477	31.16		32.569				6.21	12.365	15.549	21.994		26.6807							6.927	10.205	16.671	27.587		25.946							6.976	10.038	15.7017	25.978		26.947
686	704	4	4.55	FNKDQFEHNKNDLHTKMKE		3.573	6.71133	9.868	17.528		23.6497	28.365		30.489				3.248	6.919	10.1567	16.939		24.579							4.038	5.703	11.295	23.395		25.038							4.33	6.112	10.4333	20.269		25.2443
699	716	3	5.97	HTKMKEIMHTFHERDLQQ		5.666	12.5903	17.1403	20.569		25.791	29.747		31.624				5.388	14.037	17.317	21.09		26.059							5.718	11.083	18.3003	24.434		25.557							5.914	11.672	17.209	24.232		26.2047
705	716	3	5.24	IMHTFHERDLQQ		9.118	19.101	23.956	22.544		25.9067	24.907		25.609				8.04	19.511	23.0913	22.194		25.1743							9.11	18.541	25.0197	26.19		24.4273							8.397	19.013	22.2325	23.499
725	735	2	3.12	LKDQEASYQNA		5.322	21.5697	42.9593	52.731		58.3197	65.385		63.576				4.467	22.899	44.2557	52.649		56.251							4.702	23.216	46.1197	55.398		55.759							4.367	23.586	44.5543	53.2		57.4333
725	739	3	2.57	LKDQEASYQNADSKE		17.646	31.246	46.6663	51.409		54.795	58.956		59.15				16.552	32.482	47.2927	50.357		54.516							16.724	31.591	48.4833	55.359		53.4043							16.194	31.497	47.899	53.847		55.9767
725	741	3	4.5	LKDQEASYQNADSKEKL		10.947	22.7013	34.0523	40.297		44.785	51.218		53.52				10.183	24.324	33.78	38.185		44.5277							10.974	21.778	35.962	44.448		44.083							11.773	21.366	34.5803	42.794		45.5543
725	744	3	7.65	LKDQEASYQNADSKEKLDQL		6.305	14.251	22.3997	27.624		33.3863	42.709		45.54				5.778	14.876	21.1397	27.218		33.9087							6.464	13.064	23.202	34.097		32.0867							7.152	12.788	21.8353	31.706		34.2207
742	755	2	9.62	DQLLTTVKAKQDEL		0.785	1.21667	1.61267	2.83		6.40633	22.881		23.42				0.665	0.983	1.37567	3.505		6.76967							1.181	1.052	1.298	3.169		7.80867							1.152	0.462	0.767333	2.481		7.41133
745	755	2	3.92	LTTVKAKQDEL		0.562	1.27233	1.00167	1.889		4.346	14.881		17.059				0.476	1.093	0.912333	1.805		4.27867							0.726	0.856	1.15733	2.596		4.96							0.806	1.02	0.772333	2.362		5.374
745	757	3	2.27	LTTVKAKQDELKE		1.257	1.863	3.36033	6.703		9.75333	21.699		25.773				1.055	1.949	3.94067	6.93		10.0903							0.912	1.375	4.188	7.826		9.628							1.399	1.773	3.91467	7.563		10.3513
746	757	3	0.41	TTVKAKQDELKE		0.935	1.815	3.71267	6.987		9.84067	23.037		22.646				0.833	1.357	4.108	7.608		10.2437							0.916	1.86	4.40133	8.19		10.1707							0.863	2.193	3.90333	7.909		10.2037
755	777	5	18.28	LKEMKCDDIPDIIDNLKKESQNV		0.761	3.125	6.85167	11.864		16.9683	32.553		31.484				0.318	2.287	6.64033	13.473		17.068							0.421	2.073	7.32633	14.203		17.645							0.841	3.389	6.9	13.387		18.0017
756	770	3	18.01	KEMKCDDIPDIIDNL		0.13	0.217	0.951667	1.08		3.32867	13.116		12.797				0.23	0.222	0.466	0.643		2.944							0.102	0.08	1.08133	2.864		3.55967							0.111	0.133	0.720333	2.165		3.90667
756	780	4	18.83	KEMKCDDIPDIIDNLKKESQNVLNL		1.66	2.88067	6.18367	12.026		18.086	35.889		33.384				1.061	2.459	6.33967	11.973		17.5943							1.06	2.671	6.66067	13.122		17.8717							1.142	2.5	6.89067	13.396		18.518
758	770	2	18.73	MKCDDIPDIIDNL		0.117	0.197333	0.411667	0.264		2.533	13.468		12.976				0.122	0.436	0.376333	1.258		2.67333							0.184	0.183	0.602	1.599		2.77067							0.119	0.201	0.713667	2.025		3.333
758	778	4	18.62	MKCDDIPDIIDNLKKESQNVL		1.571	3.073	7.38167	13.517		18.8357	34.85		36.236				1.541	2.809	7.03467	13.65		19.5657							3.175	2.137	7.61933	14.117		19.1563							1.218	2.624	7.41867	14.493		18.138
761	770	2	18.83	DDIPDIIDNL		0.181	0.386333	0.160667	0.316		1.91967	8.732		11.808				0.238	0.17	0.475667	0.612		1.305							0.19	0.198	0.369	0.138		1.679							0.198	0.499	0.298333	0.557		1.80333
761	780	3	19.17	DDIPDIIDNLKKESQNVLNL		1.436	3.541	7.82033	15.181		21.7127	43.283		41.085				1.335	3.206	7.99667	15.267		21.919							1.733	3.356	8.172	16.143		20.9773							1.347	3.105	8.10633	15.282		21.8327
771	780	2	8.55	KKESQNVLNL		0.804	1.37933	2.98833	4.393		7.55633	19.584		19.173				0.495	0.498	3.09833	4.089		8.142							0.194	1.704	3.62167	5.946		8.38167							0.221	1.447	3.082	5.256		8.317
781	792	3	8.96	KDEVINKQFENM		0.688	1.03867	0.838	1.852		4.17867	20.621		20.838				0.466	0.179	1.2	2.364		4.488							0.672	0.44	1.13033	2.158		4.33667							0.806	0.57	1.15833	2.285		4.501
783	792	2	9.59	EVINKQFENM		0.376	0.907667	0.803667	2.03		5.13267	24.239		23.843				0.35	0.335	0.866667	2.306		5.30133							0.263	0.532	1.08667	2.105		5.24367							0.542	0.596	0.623333	2.1		5.24533
793	800	2	4.9	RTEMSSSL		5.654	14.921	23.4607	35.42		41.4347	54.817		60.81				5.389	16.715	24.0837	35.299		41.2077							5.806	14.646	24.8173	39.013		41.95							5.132	14.657	23.839	37.081		42.6513
797	810	2	13.09	SSSLDQMTKEYNAL		1.172	4.894	13.692	34.282		42.913	57.012		58.96				0.952	5.308	14.6463	33.73		44.457							0.985	4.684	16.0143	38.666		42.9997							1.287	4.58	14.224	35.786		42.416
797	816	3	16.5	SSSLDQMTKEYNALKSSIEE		0.872	3.491	11.0617	30.672		36.4863	55.325		56.412				0.812	3.944	11.8203	27.935		36.1387							1.002	3.154	12.3193	32.766		35.698							0.875	3.378	11.921	30.319		38.219
801	810	2	9.59	DQMTKEYNAL		1.135	2.427	8.08033	30.793		37.6913	60.17		64.218				0.641	2.36	8.51233	29.078		38.9963							0.715	1.463	9.27167	35.114		37.7317							0.675	2.154	8.60433	29.897		39.3473
801	816	3	14.14	DQMTKEYNALKSSIEE		1.087	2.74067	8.753	28.573		35.1363	60.762		55.894				0.911	2.519	9.665	28.944		35.9083							1.031	2.373	10.5257	30.609		35.145							0.927	2.043	9.70333	27.666		35.7497
801	838	7	13.25	DQMTKEYNALKSSIEEYEAEKKGIENHKQNIIKRKNTF		1.057	3.51333	7.96933	17.546		20.9173	38.575		39.51				1.063	3.803	7.82967	16.904		21.6043							0.916	3.207	8.502	19.424		21.1953							0.982	3.38	8.274	18.517		22.1323
811	838	5	6.55	KSSIEEYEAEKKGIENHKQNIIKRKNTF		1.596	5.694	10.1937	15.761		17.4863	32.491		31.628				2.258	5.085	9.862	14.238		17.8377							1.805	5.399	10.0713	17.581		18.304							1.763	4.256	9.736	14.928		18.6883
816	838	4	4.63	EYEAEKKGIENHKQNIIKRKNTF		1.447	5.03267	9.96467	14.221		18.545	34.741		33.621				1.695	5.38	9.99967	15.351		19.0323							1.457	5.241	10.337	16.149		19.6927							1.504	4.685	10.101	15.545		20.3447
817	838	4	2.66	YEAEKKGIENHKQNIIKRKNTF		0.619	2.35167	3.83767	5.292		9.55933	23.633		22.843				0.61	2.746	3.65433	5.32		10.1657							0.739	2.019	4.50867	8.491		10.0673							0.855	1.678	3.76067	7.024		10.9937
818	838	5	1.61	EAEKKGIENHKQNIIKRKNTF		0.467	2.19367	3.338	4.635		9.05233	21.358		21.395				0.674	2.295	3.62767	4.94		9.35567							0.745	1.694	4.02933	6.635		9.136							0.605	1.731	3.58967	6.189		9.55467
826	850	4	17.18	NHKQNIIKRKNTFIVAEHENDEDVP		1.3	2.009	4.47533	6.318		8.52967	19.57		20.247				1.106	1.868	4.31267	6.09		9.142							1.006	1.795	4.834	8.108		8.02167							1.361	1.641	4.339	7.42		9.01
838	858	3	7.63	FIVAEHENDEDVPEGKNTYNE		8.935	17.2873	20.951	24.536		26.8007	28.329		31.975				7.975	18.363	17.5313	22.703		27.0177							9.664	15.75	20.182	29.079		24.9123							10.216	15.206	18.7853	27.615		26.642
839	858	3	5.03	IVAEHENDEDVPEGKNTYNE		13.828	23.979	28.753	31.706		33.3017	34.663		38.925				12.887	25.77	26.804	30.8		33.6497							14.036	22.663	29.0103	37.068		32.3257							14.77	22.005	27.1337	35.572		33.9203
843	859	3	8.37	HENDEDVPEGKNTYNEF		12.028	21.8777	25.948	30.08		32.4677	33.794		37.548				10.984	22.859	23.02	29.094		32.4307							12.291	20.737	25.5147	34.859		31.256							13.094	19.985	24.0313	33.469		32.984
847	859	2	9.01	EDVPEGKNTYNEF		14.021	28.5613	33.5217	38.287		39.2693	40.691		48.583				13.734	30.494	27.8953	35.38		39.3897							15.073	26.074	31.8283	44.261		36.4927							16.462	25.716	29.825	41.36		38.5553
859	867	2	10.19	FISNKDTIL		0.852	5.65533	11.5597	16.41		18.3797	31.379		36.332				0.362	5.88	10.177	14.342		18.764							0.811	5.837	11.3237	20.584		17.6247							1.131	5.255	9.88067	18.124		19.992
860	867	2	7.31	ISNKDTIL		1.893	8.749	18.2363	23.434		29.4013	45.572		47.455				2.076	12.147	19.2733	25.317		29.0507							1.747	9.184	19.1223	27.541		28.4733							1.83	9.075	18.538	27.617		30.05
860	872	3	4.52	ISNKDTILQKESA		7.202	15.41	25.9267	37.861		42.096	55.418		56.323				5.973	20.709	26.662	37.469		41.2357							7.846	15.548	28.227	40.752		41.3503							7.701	15.086	26.9737	39.666		43.1727
868	879	2	3.74	QKESAISNQMNT		4.285	11.1073	25.9277	38.392		43.2087	57.065		55.468				4.268	12.591	27.0047	37.718		43.1593							4.258	11.653	27.436	41.263		34.3237							4.481	11.58	27.483	40.053		45.712
868	891	4	5.84	QKESAISNQMNTLEEKKRNRKTTL		1.624	4.125	11.315	20.633		26.4273	39.024		38.828				1.085	4.986	10.9417	19.754		26.327							1.303	3.628	11.9837	23.961		26.4173							1.871	4.067	10.6437	21.158		26.3063
868	897	6	7.17	QKESAISNQMNTLEEKKRNRKTTLQTYGDA		1.125	3.634	8.26233	16.667		21.4603	35.895		36.821				1.198	3.972	7.911	15.858		21.6777							1.277	3.448	8.86667	19.16		21.5377							1.517	3.016	7.991	17.469		22.624
873	880	1	7.83	ISNQMNTL		0.709	5.21567	18.6797	30.894		33.9893	36.032		49.979				1.236	5.756	18.969	28.866		32.493							0.974	5.58	20.012	31.238		30.6613							3.556	4.677	19.396	30.056		31.6087
873	897	5	5.21	ISNQMNTLEEKKRNRKTTLQTYGDA		1.058	2.92033	5.955	10.811		16.6083	30.429		32.391				1.038	2.974	5.40067	10.552		16.9167							1.063	2.273	6.54667	13.912		16.809							1.309	2.148	5.48833	12.499		17.546
878	903	4	9.86	NTLEEKKRNRKTTLQTYGDAIQKLET		1.847	4.36833	6.59533	10.576		18.8507	35.19		37.639				1.877	3.457	7.01367	9.874		19.3917							2.314	2.886	7.56233	12.609		17.48							2.287	3.66	7.009	11.649		18.3717
880	903	4	9.76	LEEKKRNRKTTLQTYGDAIQKLET		1.136	3.99067	6.52667	9.834		14.826	5.375		30.284				1.847	3.566	6.45933	9.468		15.93							1.763	3.381	6.84933	10.473		16.1903							1.786	2.719	6.563	9.958		16.7247
881	897	3	1.78	EEKKRNRKTTLQTYGDA		1.569	4.10367	7.02667	12.069		18.0985	35.167		35.002				1.594	4.113	6.92133	12.308		18.908							1.643	3.545	7.846	13.904		20.0973							1.634	3.721	7.97167	12.759		18.9327
881	903	4	9.9	EEKKRNRKTTLQTYGDAIQKLET		2.01	4.48733	7.693	11.148		17.092	35.567		36.75				1.783	4.551	7.26933	10.938		16.573							1.9	3.865	8.004	12.753		16.824							2.196	3.601	7.41833	12.039		17.1193
899	903	1	2.32	QKLET		0.45	7.218	24.3257	31.254		40.0203	75.273		74.145				0.413	7.771	25.6713	32.469		38.737							0.889	7.586	26.3973	33.277		39.4233							0.558	9.032	25.8557	30.967		40.8757
904	915	3	2.75	YTEKKDEETKVL		10.113	19.059	25.848	33.389		41.56	43.416		43.415				9.979	19.824	25.7773	34.18		42.178							10.578	17.372	27.8407	39.532		40.7857							11.486	17.367	26.7493	37.311		42.546
904	919	4	10.07	YTEKKDEETKVLLDKF		2.773	7.654	14.516	28.424		40.648	47.842		48.511				2.356	7.378	15.603	29.193		38.3583							2.809	6.711	16.451	33.063		37.9063							3.39	6.507	15.9273	29.879		38.9697
904	922	4	9.85	YTEKKDEETKVLLDKFNTE		2.217	6.71133	12.4427	32.198		40.8057	52.021		49.797				2.431	8.173	14.7973	31.638		41.4357							2.55	5.781	15.2517	37.912		41.0217							3.426	5.61	14.406	32.807		42.7773
904	925	3	10.89	YTEKKDEETKVLLDKFNTEVEN		2.233	7.101	15.5363	36.829		46.3393	59.844		56.689				2.437	8.27	16.755	36.18		46.7657							1.082	6.885	18.749	40.766		46.3045							3.197	5.815	17.1743	37.27		48.0157
916	925	2	5.86	LDKFNTEVEN		1.419	3.86533	11.215	33.838		38.6383	61.565		59.619				1.63	4.142	12.4827	32.623		39.8427							0.953	3.486	12.802	36.277		36.5823							1.318	3.523	13.1257	35.599		41.4557
917	925	2	4.38	DKFNTEVEN		1.753	5.02867	13.0453	38.446		46.0203	69.577		63.985				0.809	4.148	13.556	39.435		47.0473							1.485	5.127	14.9913	42.473		45.9447							1.919	5.354	14.0503	40.953		47.3853
920	926	2	8.64	NTEVENF		1.623	6.98833	22.4063	35.76		39.312	55.37		56.475				1.207	8.191	22.225	38.054		39.4747							2.087	8.744	35.6877	38.501		36.993							1.177	7.134	23.7047	42.097		42.025
923	948	4	14.58	VENFKLDEDEKSFNDAKSIVSNTINE		3	6.692	13.2497	29.267		34.5603	49.964		50.841				2.485	6.724	12.2677	26.245		34.4753							3.369	5.162	14.7313	29.612		32.959							3.52	5.13	13.21	27.871		33.9815
925	948	4	14.32	NFKLDEDEKSFNDAKSIVSNTINE		2.184	5.052	10.814	27.581		32.84	51.642		49.557				2.327	6.654	11.967	26.993		33.4857							1.874	4.742	12.8963	28.265		34.402							2.79	4.015	11.3863	27.89		34.173
926	940	4	7.41	FKLDEDEKSFNDAKS		3.059	6.95767	11.7123	16.756		21.6733	31.136		33.578				2.73	5.973	10.6933	17.777		22.3923							3.7	5.883	11.118	22.829		21.1703							4.589	6.585	11.105	22.042		24.0843
927	948	3	12.69	KLDEDEKSFNDAKSIVSNTINE		1.719	4.17	10.788	27.745		35.403	53.938		49.922				1.716	3.874	11.7693	28.033		36.6203							1.703	3.62	12.1277	30.903		37.229							1.991	3.605	12.0713	29.299		37.4203
931	948	2	11.85	DEKSFNDAKSIVSNTINE		1.637	3.71767	11.1677	29.478		35.865	55.282		60.201				1.446	4.09	11.6947	27.281		35.4207							1.685	3.415	11.9353	32.191		39.3533							1.901	3.812	11.955	28.993		36.917
941	948	1	3.94	IVSNTINE		0.887	0.987333	1.58767	10.531		15.806	32.323		39.993				0.197	0.403	2.52767	8.042		14.682							0.198	0.761	2.80633	11.224		15.2663							0.146	0.853	2.772	10.713		15.061
946	966	3	10.26	INEVENENKNIDSIKKVNIAM		1.405	1.894	1.30333	2.208		4.74667	13.304		16.178				0.191	1.069	0.881	1.951		6.19067							0.269	0.204	0.814667	3.062		6.36767							1.724	1.008	1.042	1.999		7.131
949	963	3	3.17	VENENKNIDSIKKVN		1.238	0.678333	0.632333	2.183		5.6795	16.837		17.248				0.11	0.092	1.34	3.008		5.582							0.562	0.942	1.24733	2.349		5.799							1.425	0.66	1.483	3.528		5.704
949	973	4	5.63	VENENKNIDSIKKVNIAMKRSRSNQ		0.653	1.05733	0.4165	1.218		2.88233	8.425		8.985				0.346	0.953	0.982333	0.895		3.71367							0.845	0.775	0.813667	1.496		3.36667							0.624	0.376	0.914667	1.102		3.069
949	977	5	6.05	VENENKNIDSIKKVNIAMKRSRSNQQSVE		0.309	0.813333	0.919	1.23		2.991	9.057		11.693				0.191	0.84	0.762667	1.012		3.567							0.127	0.49	0.938667	1.723		3.18333							0.449	0.38	0.549667	1.456		4.12133
949	979	4	7.79	VENENKNIDSIKKVNIAMKRSRSNQQSVEQL		0.47	1.066	0.879333	1.427		3.13	8.608		11.229				0.369	0.776	0.870333	1.091		3.105							0.488	0.541	0.980333	1.589		2.5805							0.953	0.464	0.853333	1.425		2.875
967	979	3	2.97	KRSRSNQQSVEQL		0.554	1.475	1.47767	2.613		6.02067	16.626		17.976				0.817	1.411	1.63967	2.547		6.028							0.787	0.481	1.73467	3.29		6.34767							0.689	1.04	1.70167	2.927		6.86967
967	1000	7	9.98	KRSRSNQQSVEQLIRNKDNLLKEKMEKHFQKINT		1.309	1.68867	2.10633	6.394		9.72033	24.812		25.7				1.352	1.485	3.11767	7.651		10.14							1.334	1.115	3.83767	7.784		10.1883							1.605	0.937	2.97233	7.4		11.1653
978	1000	5	6.97	QLIRNKDNLLKEKMEKHFQKINT		0.607	1.02733	2.52633	6.625		10.1907	23.078		22.984				0.992	1.176	2.40233	6.003		9.77867							0.231	0.745	2.827	6.691		9.45							0.664	1.06	2.28633	7.532		10.2627
979	1000	4	6.41	LIRNKDNLLKEKMEKHFQKINT		0.254	1.178	2.48333	8.027		10.624	23.806		24.414				0.553	1.262	2.84067	7.512		10.8247							0.117	0.763	2.888	8.797		10.459							0.641	0.865	3.138	7.304		10.652
980	1000	3	5.95	IRNKDNLLKEKMEKHFQKINT		0.558	1.22633	2.64867	8.265		10.646	25.364		24.911				0.571	1.462	2.99367	7.618		11.5393							0.275	0.99	3.28567	9.702		10.892							0.995	0.963	3.13833	8.169		11.3217
987	1000	3	2.61	LKEKMEKHFQKINT		0.258	0.778667	2.04233	6.833		9.39	18.508		18.744				0.11	0.7	2.33567	6.665		9.96							0.405	0.527	2.70667	8.199		9.69167							0.526	0.144	2.202	7.692		9.74333
987	1002	4	3.12	LKEKMEKHFQKINTDE		1.192	2.66167	4.177	5.972		8.16633	15.509		16.029				1.103	3.125	4.077	5.789		8.42067							1.604	2.496	4.959	7.889		8.93167							1.804	2.395	4.386	7.242		9.33267
988	1000	4	1.18	KEKMEKHFQKINT		0.958	1.18533	2.596	8.825		10.9277	21.081		20.688				0.752	1.131	2.936	9.08		11.436							0.708	1.115	3.18767	9.656		10.9283							0.816	1.08	2.87333	9.251		11.4243
990	1000	3	1.36	KMEKHFQKINT		0.924	0.57	2.27133	9.629		12.1987	24.723		25.423				1.019	0.307	3.318	10.031		12.4917							0.329	0.999	3.378	9.729		12.2373							0.153	1.79	2.94233	9.769		12.6077
1001	1012	2	8.63	DEIIGQSAKANL		18.946	26.7657	33.9257	42.237		51.7357	69.282		63.731				18.53	27.843	35.4707	45.109		53.585							19.121	26.069	37.133	51.67		53.341							19.688	25.359	35.952	48.72		54.3683
1001	1016	3	14.63	DEIIGQSAKANLLNNL		3.513	8.37267	13.3007	19.358		22.6317	35.598		40.341				2.274	9.234	11.3197	18.115		24.8153							4.681	7.584	13.0823	25.358		24.2387							4.494	7.573	12.041	22.847		24.698
1003	1012	2	5.22	IIGQSAKANL		18.874	29.8837	36.2047	43.495		52.3257	63.918		68.974				18.655	30.307	36.584	43.242		51.1663							19.257	27.275	37.4967	48.299		50.1033							20.096	28.884	36.6637	47.361		53.6403
1003	1016	2	13.27	IIGQSAKANLLNNL		4.088	11.486	17.169	23.232		29.4047	45.146		49.036				3.951	12.126	13.841	22.165		30.5263							5.492	9.287	16.972	28.595		27.4677							5.536	8.478	16.0423	25.223		28.3797
1009	1016	2	10.81	KANLLNNL		0.681	3.65267	11.0707	14.552		25.4063	52.664		52.687				0.116	4.266	11.406	16.35		25.4623							2.047	1.823	12.642	13.242		22.856							0.326	4.06	12.9047	18.39		23.3987
1013	1019	1	4.46	LNNLESE		3.582	13.9883	20.1747	30.595		37.8887	65.603		65.99				3.125	13.773	19.697	31.251		36.806							3.302	13.418	20.7143	31.84		36.7793							3.07	15.305	19.739	32.719		38.109
1013	1021	2	3.72	LNNLESEKA		2.807	10.8427	17.855	31.858		41.4653	75.335		64.95				2.916	11.908	19.354	31.8		42.9553							2.905	11.318	19.9643	34.531		41.484							2.728	11.32	18.7977	33.841		40.9927
1013	1025	2	9.31	LNNLESEKAIINE		1.399	3.345	7.16967	16.577		23.2347	48.419		50.192				1.145	3.519	7.506	16.086		22.8227							1.199	3.075	8.06367	17.472		22.5967							1.474	2.864	7.557	17.352		23.389
1013	1032	3	15.89	LNNLESEKAIINEQLNDAHL		8.087	14.2633	20.209	28.218		35.9103	61.923		60.756				7.523	14.289	20.4873	27.115		34.451							7.898	13.782	21.164	29.972		34.5663							8.127	13.839	20.656	29.174		36.3273
1017	1025	2	4.51	ESEKAIINE		0.69	2.49833	6.80333	16.313		23.9397	52.683		52.293				0.661	2.266	8.41367	16.518		24.412							0.524	1.993	8.33733	17.039		24.017							0.627	2.356	8.32467	17.044		24.8985
1017	1027	2	9.39	ESEKAIINEQL		0.837	1.63267	5.28467	11.502		18.6917	47.701		46.662				0.952	1.476	5.78167	12.017		18.8227							0.819	1.802	6.197	12.603		18.7573							0.542	1.553	5.853	12.58		19.9777
1017	1032	2	12.16	ESEKAIINEQLNDAHL		8.673	16.1047	23.3123	29.045		34.247	60.145		54.291				7.619	16.125	22.159	27.249		33.8843							8.468	16.043	23.6983	31.657		34.398							8.582	15.568	23.367	29.864		34.6647
1020	1032	3	9.34	KAIINEQLNDAHL		4.431	11.1593	13.693	13.222		17.787	35.7		35.225				3.491	12.097	12.2553	12.796		17.9823							3.888	9.85	14.1907	18.816		16.5607							4.282	9.321	12.9983	15.943		18.553
1022	1032	2	9.88	IINEQLNDAHL		6.854	14.353	20.025	19.88		21.8803	37.99		38.827				5.096	16.182	18.079	18.106		22.5027							6.796	14.133	19.796	23.941		21.7603							7.161	12.885	18.776	21.96		23.34
1026	1032	1	5.28	QLNDAHL		10.569	23.0437	30.394	29.049		32.8643	43.069		43.093				8.65	24.401	28.1613	26.769		32.2323							9.427	20.797	30.567	34.513		31.2983							10.01	20.811	29.9753	34.295		32.447
1026	1034	2	3.88	QLNDAHLND		7.301	14.0233	20.7593	22.062		30.1563	43.578		43.664				8.332	16.265	18.5403	21.431		29.785							8.183	15.873	22.307	26.694		29.6627							8.473	15.439	21.278	22.954		30.5603
1026	1037	3	11.17	QLNDAHLNDLKL		0.159	1.049	1.44867	0.579		2.276	8.811		11.797				0.235	1.126	0.846	0.389		2.057							0.505	0.414	1.16633	5.836		2.05567							0.113	0.413	0.685	1.207		2.18967
1033	1044	3	11.96	NDLKLQIEKTLS		0.139	0.586667	0.474667	0.997		2.90067	17.359		19.454				0.405	0.474	0.584333	1.086		2.61333							0.227	0.13	0.965667	1.062									0.33	0.695	0.448333	0.973		2.93367
1033	1045	3	14.41	NDLKLQIEKTLSY		0.652	0.865667	0.904333	1.104		3.93233	16.33		19.71				0.791	0.625	0.822333	1.179		3.636							0.52	0.214	0.558333	1.482		4.531							0.768	0.779	0.861667	1.27		3.67267
1035	1045	3	11.27	LKLQIEKTLSY		0.192	0.628	0.78	0.442		1.70933	12.106		13.651				0.493	0.187	0.395333	0.951		1.995							0.273	0.127	0.299333	0.434		2.25767							0.524	0.515	0.107	1.063		2.14833
1038	1044	2	1.46	QIEKTLS		0.445	0.981	0.883667	1.038		3.13233	17.589		21.472				0.526	0.949	0.88	1.206		3.19867							1.203	0.705	0.845	0.943		2.941							0.812	0.698	0.570333	1.2		2.84867
1038	1046	2	8.27	QIEKTLSYC		0.172	0.468	0.221	0.618		1.82333	9.355		16.022				0.978	0.153	0.275333	2.36		2.03033							0.245	0.25	0.353	1.66		1.57167							0.243	0.293	0.198
1038	1051	3	5.7	QIEKTLSYCEKSRE		0.952	1.16967	1.517	3.015		8.137	25.683		32.564				0.776	2.034	1.04233	3.183		9.317							0.823	0.913	2.09	4.921		9.03467							0.917	0.869	1.82867	4.006		9.55867
1045	1064	3	3.76	YCEKSRENIKGNNGTHPEEL		9.487	15.8393	17.6337	20.59		25.186	29.899		29.837				9.229	16.548	16.394	20.263		25.3153							10.533	13.877	18.084	24.917		25.3833							11.316	13.583	16.7807	23.403		26.1133
1045	1066	3	3.32	YCEKSRENIKGNNGTHPEELNA		15.267	22.2653	23.407	25.917		30.0513	32.155		34.441				15.29	22.181	22.1873	25.015		30.527							16.645	20.046	24.3283	30.471		29.6697							17.673	19.495	23.2543	28.982		31.4097
1046	1064	3	2.63	CEKSRENIKGNNGTHPEEL		12.215	18.8777	20.8733	23.851		29.0243	31.281		31.879				12.152	19.971	20.0057	24.174		29.4173							13.433	17.462	22.1487	28.269		28.8723							13.708	16.456	20.536	26.862		29.2223
1052	1066	2	3.25	NIKGNNGTHPEELNA		27.931	39.1123	40.3173	38.029		42.7587	42.999		42.497				28.591	41.245	38.3673	38.765		44.1235							30.066	36.207	41.525	44.421		42.8727							30.52	35.349	40.7203	43.11		42.6905
1052	1068	3	3.27	NIKGNNGTHPEELNASE		28.336	38.345	40.8767	40.584		43.807	41.127		43.851				28.225	40.382	40.279	39.704		43.2063							29.4	36.691	43.3127	42.767		42.505							29.073	35.838	41.1513	43.529		44.3077
1067	1081	2	12.4	SEIEWEATKGKIETL		11.81	19.6743	25.313	29.28		36.535	46.325		50.556				11.094	19.962	22.4357	27.516		36.648							12.75	18.002	25.3897	36.899		35.0637							14.264	16.498	23.7443	32.856		36.3713
1067	1085	3	12.44	SEIEWEATKGKIETLNSNY		9.142	14.9587	19.477	23.924		28.4113	41.964		45.118				9.55	15.034	17.5087	22.924		29.6143							9.746	12.984	19.7267	30.492		27.785							10.715	11.698	17.9483	26.727		30.3503
1069	1080	3	8.23	IEWEATKGKIET		13.715	21.0613	24.8757	31.783		37.2043	49.342		51.189				12.331	22.815	24.42	31.165		38.4337							14.456	20.135	27.6037	35.827		37.9197							15.393	17.824	24.9987	33.437		37.1557
1069	1085	2	11.45	IEWEATKGKIETLNSNY		6.025	10.6883	15.018	20.568		25.3967	37.668		41.763				6.262	11.207	13.7283	20.131		25.3367							6.566	8.792	15.436	25.818		24.2733							7.221	8.509	14.2207	23.114		25.7113
1082	1088	1	6.88	NSNYQAL		0.493	0.361	0.463667	3.273		8.915	37.406		36.241				0.252	0.237	0.594	3.287		9.51733							0.406	0.512	0.332333	3.501		8.85933							0.366	0.217	0.606667	3.146		9.964
1082	1093	2	5.9	NSNYQALNKNMD		0.598	1.16533	1.57733	5.156		11.49	38.411		38.741				0.962	0.952	1.36067	5.593		11.526							0.967	1.132	1.678	6.093		12.105							0.789	1.187	1.64833	5.659		12.1533
1082	1103	4	12.67	NSNYQALNKNMDDIINKQHDEM		1.08	1.85133	1.71133	3.877		7.59233	22.798		24.652				1.31	1.604	1.86067	3.708		8.01033							1.353	1.217	2.12533	4.164		7.90667							1.644	1.24	1.80433	3.651		7.585
1084	1103	3	12.07	NYQALNKNMDDIINKQHDEM		0.979	1.27733	1.22033	2.529		5.314	15.227		20.193				0.933	1.284	1.22	2.151		4.94333							0.459	1.22	1.30533	3.191		5.14133							1.324	0.978	1.17233	2.975		6.435
1086	1103	3	9.45	QALNKNMDDIINKQHDEM		0.789	1.32	1.08467	1.153		2.78633	8.736		12.99				0.664	0.897	0.978	1.264		3.35533							0.629	0.739	1.03667	1.494		2.203							0.929	0.641	0.733667	1.133		3.069
1089	1103	3	7.42	NKNMDDIINKQHDEM		0.887	1.13033	0.508667	0.634		1.877	5.095		9.057				0.475	0.676	0.764	0.81		2.33267							0.554	0.46	0.828667	1.359		2.098							0.704	0.367	0.655	0.698		2.289
1095	1103	2	1.15	IINKQHDEM		0.296	0.424667	0.202	0.221		0.904	1.167		4.253				0.306	0.248	0.203667	0.254		0.79							0.189	0.197	0.372667	0.352		1.057							0.714	0.209	0.317	0.205		1.215
1105	1118	4	5.11	VLIDRDIKEKGKDI		1.061	1.33467	1.15733	0.709		2.09133	2.79		9.318				0.581	1.009	1.54833	0.613		2.03067							0.417	0.549	1.486	1.338		2.28533							0.921	0.615	1.07667	1.184		2.20833
1107	1120	2	5.73	IDRDIKEKGKDIEL		0.69	1.183	1.009	0.822		1.84233	2.779		7.976				0.455	0.68	0.824667	0.817		1.72267							0.393	0.751	0.936	1.084		1.69							0.492	0.637	0.852	0.92		1.79467
1118	1136	4	13.13	IELKVEQRIQALEKMKAKL		0.647	1.69367	6.193	17.351		21.741	43.018		44.883				0.621	1.533	6.98033	18.365		22.74							0.367	2.182	7.244	19.921		22.9083
1120	1136	4	11.07	LKVEQRIQALEKMKAKL		0.707	1.96867	6.34733	18.53		24.064	43.989		44.307				0.364	0.958	6.67833	18.766		22.618							0.776	0.913	6.91933	21.033		20.232							0.399	1.132	7.08933	19.285		23.067
1121	1128	2	0.64	KVEQRIQA		0.995	1.70767	3.00433	13.006		19.877	52.394		49.239				0.986	1.716	3.35433	10.587		18.934							1.116	1.785	3.56467	14.276		20.0557							1.691	1.861	3.33067	14.133		20.0747
1121	1132	3	7.98	KVEQRIQALEKM		0.319	1.60833	4.95967	13.341		18.3847	47.653		46.527				1.311	1.614	4.46433	14.183		18.8477							0.628	1.877	5.49967	15.129		19.3333							1.458	1.533	5.25733	15.375		18.7663
1122	1133	3	8.08	VEQRIQALEKMK		0.319	1.60833	4.95967	13.341		18.3847	47.653		46.527				1.311	1.614	4.46433	14.183		18.8477							0.628	1.877	5.49967	15.129		19.3333							1.458	1.533	5.25733	15.375		18.7663
1129	1139	3	6.6	LEKMKAKLSSF		3.765	11.7767	19.136	22.846		27.7807	29.404		34.421				2.542	11.375	18.9283	23.008		27.708							3.267	11.512	20.7133	28.113		26.713							3.812	10.91	19.769	27.505		28.6023
1130	1139	2	4.93	EKMKAKLSSF		4.316	14.189	24.6497	27.721		33.4997	35.401		34.326				3.341	15.172	24.463	29.166		32.5137							4.276	14.116	25.618	32.935		32.3093							3.849	14.23	25.4393	31.467		32.679
1131	1143	3	4.5	KMKAKLSSFDTNE		12.627	28.0513	32.2173	33.137		35.975	37.089		36.772				12.323	26.306	30.3263	31.108		35.2127							13.36	25.489	33.3803	37.532		36.016							12.741	25.611	30.2723	37.351		38.3247
1137	1143	1	3.58	SSFDTNE		35.196	56.7103	60.8457	57.296		54.142	54.277		58.101				35.329	61.085	56.3837	58.993		53.9657							34.792	59.486	59.6193	60.226		52.7637							35.367	54.012	56.1697	56.076		54.4093
1137	1157	3	10.77	SSFDTNEDVKKYQSDINKEEL		22.18	45.0317	54.3363	49.711		53.152	53.937		54.115				21.768	39.8	46.5993	49.125		52.5127							22.371	49.34	55.5657	55.81		52.0053							22.918	36.839	51.101	53.501		53.1923
1140	1157	4	9.55	DTNEDVKKYQSDINKEEL		27.427	48.847	60.019	65.351		67.4297	68.93		66.521				26.717	49.625	60.24	63.887		67.2207							28.021	48.369	59.6217	68.073		65.8483							28.707	48.71	63.8693	67.624		66.8067
1144	1157	2	6.91	DVKKYQSDINKEEL		25.403	46.446	58.8847	58.802		64.0037	65.366		65.199				24.441	48.754	56.8477	59.786		62.7413							25.906	47.25	60.493	66.122		64.5233							28.011	45.188	57.2553	64.622		63.5437
1158	1165	1	4.44	IKLKEMST		0.276	0.539667	1.341	9.952		21.4977	55.89		54.647				0.175	0.351	1.512	8.387		21.1223							0.21	0.66	1.68233	10.519		20.9407							0.3	0.213	1.769	9.971		21.6537
1166	1178	3	6.18	AVLNKIDQNKNQL		0.937	1.936	1.96467	6.586		14.761	34.226		37.02				0.862	1.596	2.30933	6.329		14.0273							1.419	1.121	2.21967	7.51		14.5587							1.356	1.158	2.07667	6.855		14.89
1166	1181	2	9.92	AVLNKIDQNKNQLINV		0.219	1.46333	2.1	7.929		13.2763	26.59		30.08				1.076	1.471	2.02933	7.192		12.6467							0.702	1.218	2.25067	8.919		12.6437							1.123	1.031	2.12	8.158		13.2263
1166	1187	3	6.11	AVLNKIDQNKNQLINVKTKSSG		0.815	1.99167	4.06233	10.734		17.7247	31.406		35.467				0.972	1.807	3.937	11.071		18.4713							1.003	1.462	4.836	13.018		18.216							1.347	1.352	3.97967	12.769		19.1307
1168	1178	2	6.22	LNKIDQNKNQL		0.789	0.802667	1.318	6.217		15.4867	38.656		39.919				0.871	1.099	1.455	5.651		15.5767							0.465	0.955	1.73433	7.008		15.9593							0.843	0.82	1.43567	6.26		15.1737
1169	1181	2	7.9	NKIDQNKNQLINV		0.617	1.158	2.16167	8.617		14.6123	31.899		31.64				1.182	1.255	2.382	8.801		15.13							1.168	0.97	3.08933	8.797		14.05							1.016	0.862	2.45533	9.295		15.258
1169	1188	4	5.32	NKIDQNKNQLINVKTKSSGY		1.142	2.36467	4.25933	10.856		18.0753	34.272		35.592				0.99	1.888	4.55767	10.547		17.8977							1.299	1.494	4.79533	13.713		17.9007							1.447	1.685	4.44333	12.011		19.4413
1179	1188	2	2.29	INVKTKSSGY		0.508	2.37	6.10133	17.569		23.1037	35.688		39.483				0.233	1.86	6.26233	18.205		25.634							0.363	2.391	7.42333	19.123		24.3097							0.735	1.278	7.22733	19.343		25.8113
1179	1209	5	3.03	INVKTKSSGYVAESNGIKNKQTEPSQEKDKQ		10.737	15.5687	19.3133	20.071		25.683	34.012		36.348				10.472	16.295	18.453	19.794		26.1183							11.377	14.298	19.943	24.182		26.02							12.792	13.955	19.1487	22.871		26.4323
1188	1209	3	0.92	YVAESNGIKNKQTEPSQEKDKQ		19.487	24.5623	30.3303	30.247		36.7553	42.642		41.155				20.251	25.372	30.5683	32.142		35.5467							20.576	24.774	31.3677	34.599		36.4367							21.859	22.778	31.0083	34.039		37.151
1188	1220	5	5.3	YVAESNGIKNKQTEPSQEKDKQIVYNTNRGDIE		9.821	20.1027	25.6333	26.565		29.5613	32.484		35.165				9.034	20.873	23.6487	25.005		29.9097							10.303	18.566	25.806	29.808		29.0253							10.918	17.811	24.648	29.478		29.838
1210	1233	4	17.91	IVYNTNRGDIEKVYKNIRDMYNEL		2.806	7.35367	11.6413	18.954		22.2477	34.638		34.895				2.427	7.315	12.1	19.117		22.786							2.759	6.789	12.4107	20.031		22.6123							2.738	6.67	12.2113	20.185		22.671
1221	1230	3	7.19	KVYKNIRDMY		0.159	0.862	6.0655	12.956		13.7227	30.446		32.388				0.65	0.941	7.173	13.225		14.6233							0.163	0.85	6.2115	15.362		14.1027							0.198	1.144	6.13933	14.288		14.2157
1221	1233	3	11.61	KVYKNIRDMYNEL		2.571	9.57167	17.274	30.333		33.309	49.327		46.992				3.445	9.897	18.6037	31.554		33.7087							3.087	8.91	18.806	31.039		33.3417							3.027	9.475	18.205	30.037		33.8493
1223	1233	3	12.73	YKNIRDMYNEL		4.791	11.395	22.2137	34.459		40.7313	55.563		58.8				3.636	11.942	22.2967	36.151		40.2307							2.944	12.284	23.4827	38.4		43.248							3.871	11.02	22.803	35.282		42.5223
1234	1244	2	0.45	DDVEKEETTSN		27.462	60.5507	76.2733	74.298		74.014	74.823		73.991				25.317	63.665	73.747	74.494		75.9863							26.729	59.188	75.74	74.524		73.673							26.09	63.869	74.056	73.548		75.3997
1234	1247	2	3.54	DDVEKEETTSNEVD		17.821	40.5613	51.4207	53.368		52.1807	66.332		62.94				17.003	44.439	49.8223	50.989		53.5217							18.587	42.295	54.571	58.802		50.4477							17.396	41.239	49.4747	53.519		53.5437
1236	1250	2	5.76	VEKEETTSNEVDNIE		6.103	15.603	19.078	19.969		20.661	34.094		40.729				5.669	17.589	16.2247	21.111		20.014							5.606	12.203	19.4203	23.052		19.478							6.441	16.924	17.5613	23.574		20.0393
1245	1250	1	3.66	EVDNIE		0.263	0.361667	0.349333	0.589		2.94667	25.141		24.195				0.264	0.286	0.461667	0.372		3.51333							0.429	0.434	0.358667	0.573		4.81033							0.448	0.531	0.331333	0.384		3.31
1245	1258	3	14.49	EVDNIEMQYDRLLI		4.542	10.485	17.8873	26.301		30.245	50.056		53.937				3.705	11.604	14.7193	24.041		29.313							3.706	8.873	16.1227	32.199		27.4417							6.044	7.842	14.5917	28.937		29.6665
1246	1252	1	5.98	VDNIEMQ		0.24	0.193	0.196	0.655		1.678	10.471		14.257				0.434	0.232	0.204333	0.527		1.35633							0.931	0.325	0.683333	1.072		1.76567							0.39	0.208	0.251	0.251		1.02367
1261	1278	4	6.35	LVQKINEENTKAKGLMEE		0.427	1.376	2.74867	8.152		11.5967	23.264		25.368				0.298	1.255	2.95733	7.999		11.5473							0.431	1.133	3.277	9.661		11.9767							0.691	1.048	3.01933	8.778		12.4437
1261	1281	3	8.5	LVQKINEENTKAKGLMEEIKS		0.641	1.91733	4.11767	11.061		14.1207	27.639		27.763				0.688	1.24	4.55733	10.28		14.7537							0.339	1.208	4.73633	12.056		15.1077							0.49	1.241	4.93567	11.549		15.1513
1262	1277	4	4.44	VQKINEENTKAKGLME		0.075	0.855	1.78967	7.191		11.19	20.686		21.891				0.137	0.819	2.189	6.472		10.9787							0.097	0.921	2.55	8.134		11.1667							0.284	0.838	2.23167	7.382		11.286
1262	1278	3	5.16	VQKINEENTKAKGLMEE		0.227	1.03033	2.122	6.292		9.91733	22.539		22.551				0.267	0.654	2.311	6.247		10.269							0.422	1.031	2.90833	8.642		10.2873							0.274	0.474	2.49	7.629		10.7373
1268	1278	3	3.35	ENTKAKGLMEE		0.134	0.552	1.32767	9.934		13.9403	29.485		28.623				0.194	0.208	2.688	9.879		13.656							0.088	0.289	2.904	9.293		13.449							0.097	0.899	2.87733	10.314		15.178
1277	1290	2	14.31	EEIKSYIENIESVQ		2.61	12.6703	27.764	46.432		49.604	57.598		60.679				2.343	13.041	30.8507										3.722	12.856	30.302	46.945		48.9567							1.947	10.889	28.582	47.364		50.3227
1278	1290	2	13.3	EIKSYIENIESVQ		2.669	12.5497	29.7563	48.215		52.3887	62.259		64.029				1.705	13.094	29.7923	46.055		51.0667							2.516	12.486	31.162	50.831		51.676							2.149	12.936	30.9593	49.046		51.1557
1282	1290	1	9.35	YIENIESVQ		2.62	15.137	36.3197	52.868		54.698	59		67.158				2.061	17.427	36.469	51.751		54.9167							2.763	16.627	38.5953	56.87		53.3793							2.511	16.437	38.0357	56.353		55.491
1286	1290	1	0.49	IESVQ		6.279	39.8387	81.0333	84.182		83.8673	84.662		86.129				4.067	43.348	82.593	86.354		83.8227							5.829	38.738	82.7353	86.619		84.6723							4.441	41.475	82.8943	85.695		84.568
1288	1303	2	3.65	SVQAKMSDETREGATE		56.745	72.1813	71.4897	68.266		70.2307	69.194		69.126				55.149	68.216	69.8843	68.028		69.979							56.621	68.575	72.6147	73.489		70.367							56.552	68.87	72.009	70.161		70.124
1291	1303	3	0.7	AKMSDETREGATE		56.12	59.0563	58.971	56.176		56.318	56.627		55.326				54.216	60.338	56.453	57.82		57.8893							58.667	56.756	57.9367	62.298		54.765							56.301	57.063	57.1613	58.948		56.7933
1296	1304	2	5.65	ETREGATEF		48.375	59.9453	57.8687	54.039		54.341	57.991		55.608				48.35	62.607	56.6503	55.383		56.0477							48.731	56.864	59.901	60.838		56.883							49.799	57.69	57.2923	58.622		46.2293
1304	1314	1	13.87	FEFNQYQQSSL		18.8	31.5013	49.0947	51.366		51.6013	53.649		60.327				17.284	35.935	49.024	53.118		55.5877							18.736	30.473	50.561	57.575		52.6887							19.687	31.365	47.602	56.889		54.3387
1304	1322	3	10.7	FEFNQYQQSSLANDKKITE		6.865	13.9187	22.5423	27.639		35.9487	45.038		49.597				6.032	15.045	20.83	26.835		36.6233							6.711	12.758	22.8027	34.016		34.481							7.361	12.014	21.2637	29.992		36.4603
1307	1322	2	5.1	NQYQQSSLANDKKITE		1.524	9.15733	20.1983	31.732		46.8877	62.599		60.41				1.845	10.416	21.3567	30.575		47.2557							1.818	8.708	22.7573	35.645		47.033							1.877	8.7	22.2897	35.219		48.2693
1309	1322	3	4.39	YQQSSLANDKKITE		1.339	5.54633	11.6323	23.414		43.5983	55.931		57.425				1.27	5.977	11.9893	23.327		41.7613							1.247	4.612	13.629	27.118		41.875							1.475	4.77	12.852	26.034		43.3257
1314	1322	2	0.2	LANDKKITE		0.476	0.648	0.360667	0.329		3.26933	15.591		17.496				0.194	0.216	0.37	1.781		3.27867							0.374	0.779	0.671333	0.959		4.39567							0.573	0.294	0.230333	1.359		4.018
1315	1335	5	8.72	ANDKKITEIVQHAINKKGEAE		6.45	14.4627	19.913	21.487		26.6363	33.342		35.202				6.51	15.007	17.297	21.95		26.7277							6.604	12.298	21.136	27.619		26.779							6.996	11.445	19.321	26.237		28.25
1323	1352	4	1.96	IVQHAINKKGEAERSKKTNEVKSIKNDVNT		4.224	8.98667	13.24	17.516		24.0917	44.128		39.224				3.894	9.918	12.8417	16.277		28.0263							4.492	7.822	14.5127	21.987		26.3617							4.847	7.364	13.5223	19.042		25.8403
1323	1354	4	6.9	IVQHAINKKGEAERSKKTNEVKSIKNDVNTYM		1.632	3.97667	6.64433	10.38		16.5527	34.473		31.251				1.553	3.942	6.267	10.059		17.518							1.649	3.086	7.06467	12.557		16.1047							2.254	2.841	6.274	10.997		16.6613
1342	1350	2	4.03	EVKSIKNDV		0.164	0.256333	0.143333	0.813		3.213	14.597		16.307				0.255	0.127	0.429667	1.083		3.0435							0.106	0.205	0.415	1.568		3.25							0.256	0.124	0.4015	0.916		3.847
1343	1352	2	0.74	VKSIKNDVNT		0.292	1.02433	2.44333	10.678		16.772	41.982		43.018				0.396	1.136	3.47467	10.975		16.5727							0.276	1.353	3.64	12.039		16.7527							1.096	0.706	2.82533	10.612		18.647
1352	1374	4	11.18	TYMQQVIDEYNAMQKALGDIKNV		2.135	6.69967	14.828	33.598		49.256	58.601		51.477				1.938	6.739	15.5903	34.233		48.692							1.966	5.44	16.1813	38.632		43.078							1.806	6.001	15.5277	36.629		44.9405
1353	1360	1	8.95	YMQQVIDE		0.185	0.208667	0.287333	3.802		3.61367	8.005		13.886				0.2	0.205	0.259333	3.173		3.31							0.284	0.218	0.206	4.162		2.761							0.429	0.205	0.250333	3.766		3.49433
1353	1378	3	19.13	YMQQVIDEYNAMQKALGDIKNVNDLL		0.712	3.17433	8.897	16.689		20.1997	36.17		35.565				0.756	3.169	8.865	15.401		19.6193							1.304	2.941	9.43733	15.923		21.3317							1.314	2.805	8.82833	16.688		19.3307
1361	1377	2	14.99	YNAMQKALGDIKNVNDL		1.385	4.75667	11.9747	20.592		29.05	52.914		51.066				1.715	4.624	11.9477	21.828		29.0693							3.593	4.181	13.1697	23.6		29.4027							2.355	4.092	12.747	21.477		29.9807
1361	1378	2	17.69	YNAMQKALGDIKNVNDLL		2.072	5.898	16.8367	29.822		38.857	59.198		56.726				1.778	5.896	18.0387	29.37		39.116							2.203	5.882	18.8273	31.674		38.8333							2.21	5.84	18.176	31.692		40.0037
1362	1378	3	16.98	NAMQKALGDIKNVNDLL		1.822	4.83933	16.2627	30.536		38.0987	59.246		56.468				1.409	5.12	16.5767	27.774		39.8187							1.516	5.522	17.645	32.06		37.6853							2.148	5.701	17.6867	29.746		41.1673
1378	1389	3	3.87	LISTSGRRIAEE		40.428	48.7053	46.9673	40.395		45.086	45.591		47.645				38.333	51.181	44.505	40.256		44.5623							41.805	44.178	47.5533	47.472		44.073							44.248	43.698	45.4057	45.867		44.913
1379	1389	3	2.27	ISTSGRRIAEE		50.898	54.614	51.5523	46.709		51.5993	50.79		52.927				47.001	55.825	51.3793	49.942		50.4913							50.517	52.224	52.452	51.648		50.1087							52.299	49.382	52.9947	51.176		50.455
1379	1399	3	8.43	ISTSGRRIAEEISKSTNEAEN		62.383	66.8853	66.5543	63.965		64.952	64.126		63.867				62.221	68.207	65.6147	60.3		49.7337							63.479	66.38	66.4787	66.536		63.8157							64.144	63.057	64.7227	65.008		64.786
1380	1389	2	1.97	STSGRRIAEE		51.248	59.211	57.3803	52.484		54.883	56.922		58.666				51.645	59.533	55.159	52.589		55.1507							53.094	55.839	59.0683	58.24		54.3563							53.163	55.03	57.1227	55.463		54.7537
1390	1400	2	5.69	ISKSTNEAENF		46.793	54.222	52.7133	48.192		50.173	49.211		51.194				46.797	53.635	49.8123	47.575		48.8983							47.368	51.287	52.1433	52.332		46.47							51.531	48.661	51.3347	50.801		48.963
1390	1413	5	11.32	ISKSTNEAENFEKQAKGELGKIND		65.802	68.9127	68.064	66.163		64.7387	65.943		67.129				63.83	69.212	66.3783	65.86		65.2213							65.555	67.942	67.667	67.525		64.931							67.067	66.589	67.2323	67.772		66.3367
1400	1413	2	4.07	FEKQAKGELGKIND		57.887	66.7457	63.232	58.023		61.781	62.267		64.956				58.643	65.373	61.2243	59.304		62.047							58.856	61.326	63.6477	65.38		61.9327							63.094	60.134	62.8317	62.481		62.4627
1414	1421	2	2.87	IIEKMENQ		70.331	73.9407	73.38	68.509		71.3827	71.138		71.838				69.707	74.427	72.425	71.321		72.8697							70.538	72.652	73.8263	76.325		72.3243							71.362	73.351	72.9353	73.548		72.2207
1414	1424	2	7.24	IIEKMENQMVQ		59.694	67.3843	67.5207	63.391		62.9193	63.615		67.469				58.191	71.398	63.876	63.143		64.5643							60.519	65.018	68.0313	69.028		61.4623							63.161	65.089	64.1713	65.766		63.8083
1414	1436	4	10.65	IIEKMENQMVQAKEHENKIHINL		48.179	53.7267	52.742	49.019		50.5857	53.102		53.618				46.679	53.812	49.5403	48.25		50.5807							49.696	50.936	52.0847	55.675		49.7017							51.093	50.094	51.8543	52.293		50.9937
1417	1436	3	7.96	KMENQMVQAKEHENKIHINL		32.825	39.8727	38.2583	34.063		36.3297	36.843		39.708				33.294	40.848	36.6507	33.444		36.9407							34.435	37.164	39.0923	41.16		36.5153							37.881	37.056	36.6873	37.449		37.569
1422	1436	4	6.75	MVQAKEHENKIHINL		23.111	30.167	28.6143	23.782		27.832	27.366		29.08				23.068	31.88	27.326	23.832		29.4455							25.014	27.074	31.1625	29.792		24.096							28.842	26.216	29.297	28.344		29.48
1437	1444	2	0.78	EDKQIDEE		54.672	59.5653	57.8633	55.79		54.9303	56.187		55.703				52.344	61.23	55.8477	57.47		55.3343							53.018	55.304	58.059	53.966		55.1793							58.015	55.82	56.4367	57.914		56.018
1437	1454	3	10.59	EDKQIDEEVQKIRQIHEE		59.162	62.4813	62.0615	60.121		61.4313	59.624		59.558				58.447	63.47	60.277	61.12		60.6847							57.67	61.214	62.7467	63.135		60.441							60.57	61.172	61.528	62.21		61.5647
1444	1454	2	2.24	EVQKIRQIHEE		46.156	51.6023	50.8677	46.457		48.6427	48.996		49.487				45.255	52.256	49.4283	47.492		49.1487							46.691	48.677	51.0323	51.065		48.273							47.799	48.327	50.6177	51.079		49.7467
1445	1454	2	1.09	VQKIRQIHEE		43.533	49.1487	48.7753	46.523		47.541	47.244		47.066				44.595		45.9243	44.228		46.9257							45.136	48.09	49.7663	49.477		46.8133							45.258	47.034	48.231	48.796		47.4367
