# Supplementary material for: Naturally acquired blocking human monoclonal antibodies to Plasmodiumvivax reticulocyte binding protein 2b
Source: Nat Commun. 2021 Mar 9;12:1538. doi: 10.1038/s41467-021-21811-2 (PMC7943553; doi:10.1038/s41467-021-21811-2)
Supplement: Supplementary file 6 — Supplementary Data 3 [file 41467_2021_21811_MOESM6_ESM.xlsx]

## Sheet: HDX table 1
					RBP2b			237235			239229			241242			243244			250233			251249			252248			253245			254255			256257			258259			260261			262231			267268
					%D			%D			%D			%D			%D			%D			%D			%D			%D			%D			%D			%D			%D			%D			%D
Start	End	Charge	RT	Sequence	0 °C	22 °C		0 °C	22 °C		0 °C	22 °C		0 °C	22 °C		0 °C	22 °C		0 °C	22 °C		0 °C	22 °C		0 °C	22 °C		0 °C	22 °C		0 °C	22 °C		0 °C	22 °C		0 °C	22 °C		0 °C	22 °C		0 °C	22 °C		0 °C	22 °C
166	177	2	9.25	TQITNTTDNIDY	87.0157	72.049		43.8077	54.1045		75.115	68.924		76.2857	63.176		46.5197	50.684		73.7443	69.555		72.2515	71.454		75.2353	70.0517		72.073	64.535		69.582	62.2943		72.392	65.9717		78.6247	68.2603		71.401	71.2703		73.8333	67.916		77.629	72.1947
178	185	1	7.37	FDISDESN	54.812	64.7113		41.679	64.407		44.344	62.153		46.7213	58.012		45.237	56.2955		44.418	64.8485		25.931	59.5415		26.6283	60.09		34.2687	57.017		41.2547	60.4367		20.2623	36.1563		46.515	63.052		32.1513	64.2133		42.0667	63.366		46.8587	67.173
178	186	2	11.37	FDISDESNY	65.0733	78.9863		57.0397	80.462		57.7087	78.5137		48.5943	72.5485		56.983	69.9985		55.5207	78.2215		29.898	56.2565		31.5523	73.2507		38.8795	68.9773		50.5	76.64		26.2057	40.4973		54.2493	75.256		34.2697	74.8123		46.794	77.9205		58.1937	82.3193
186	196	3	15.32	YYLISQLRPHF	41.4157	59.0477		-6.717	8.093		43.6463	59.7137		49.8853	64.965		0.00666667	22.329		39.3747	54.152		37.1945	58.1055		39.8723	64.8687		47.683	54.147		-1.195	52.4475		49.9313	41.8345		49.6727	67.8945		45.2207	69.1817		44.1173	66.476		40.182	69.5645
186	201	2	18.28	YYLISQLRPHFSNIYF	52.243	60.033		2.80367	16.562		48.9487	58.1127		47.1477	54.2805		4.486	10.9605		47.71	59.397		44.953	53.3245		49.4173	57.3507		47.0163	54.517		5.79967	38.8913		45.6283	46.5803		50.622	59.5653		47.2457	57.8967		49.097	59.9985		49.9127	62.159
187	198	3	11.62	YLISQLRPHFSN	69.172	66.4433		7.71833	9.0765		63.0123	64.599		66.168	60.5985		8.32567	6.288		64.485	64.255		54.045	65.1365		65.5683	64.1687		64.5757	61.3803		10.4943	42.0843		54.0857	61.9343		66.065	64.7953		61.17	64.3927		61.37	65.961		66.2607	68.3507
187	199	3	13.85	YLISQLRPHFSNI	77.3743	71.5847		5.89133	9.88		76.5397	66.3093		71.087	70.9325		0.778	0.1365		67.245	69.1515		68.7935	74.493		70.0427	68.4843		66.6233	64.6987		5.96733	46.3967		64.4307	68.6853		73.0607	64.243		67.0793	70.4497		73.6457	73.522		69.702	72.2953
202	211	3	10.15	FDEFKRYASY	12.0803	56.8077		7.107	44.907		10.2133	54.987		9.94067	51.859		10.341	47.4895		10.777	56.019		11.7565	53.6625		11.1233	56.9677		11.4925	53.776		22.176	57.9813		9.635	48.1903		10.695	55.4857		9.15533	49.5837		9.49	54.9085		11.3343	56.835
202	230	5	11.25	FDEFKRYASYHTEIKRYEDIHKTKVNSLL	62.2953	76.032		51.277	73.5505		58.2633	77.4057		61.938	77.8715		52.0877	72.928		57.87	79.238		58.334	82.109		64.934	78.7753		58.2597	74.426		55.3187	68.341		50.046	67.9253		62.1547	77.1073		54.7603	73.0787		54.874	79.447		60.8927	81.3437
205	211	2	5.13	FKRYASY	12.0383	78.101		6.294	67.2185		10.8407	81.5533		8.58233	77.3595		9.02033	69.8075		10.0127	80.4355		13.133	85.786		10.4777	76.6117		10.8243	74.8643		29.547	85.1133		7.04567	76.5357		8.84633	78.421		7.61533	74.4413		8.35033	80.443		11.1347	76.236
212	229	4	4.13	HTEIKRYEDIHKTKVNSL	72.0563	88.9277		54.4923	78.181		68.1437	83.742		68.1493	84.2615		58.994	74.587		68.3643	89.664		65.762	91.284		70.2673	86.561		66.6063	82.5347		57.7267	78.9473		53.3057	73.357		72.006	87.1117		65.5747	85.842		68.2453	88.126		72.9047	89.9283
212	230	4	6.61	HTEIKRYEDIHKTKVNSLL	65.745	76.6447		45.2253	68.809		59.664	72.0463		61.2873	73.27		49.1563	61.079		59.7373	76.417		55.862	78.0005		61.4447	74.9123		58.8043	72.7077		50.4867	62.482		45.6683	61.3967		66.077	75.4123		56.98	74.669		60.0277	75.6915		64.926	78.6207
212	232	4	6.64	HTEIKRYEDIHKTKVNSLLNE	57.435	74.818		39.4383	58.751		52.0787	69.9837		52.0903	67.4625		41.8837	51.7715		52.1743	74.399		48.4995	72.374		53.5427	73.6397		52.3257	71.1233		43.8607	52.07		39.0963	55.4417		55.1493	71.8443		50.093	71.5803		52.8847	73.6155		56.75	75.903
251	267	4	9.34	INILENPQKFKTQRESY	81.1393	87.488		69.028	95.5175		75.0007	91.8495		72.3763	90.536		69.7963	84.4875		75.9003	85.527		70.874	103.667		75.6763	91.7973		69.9163	85.1165		72.0143	77.468		75.095	82.092		85.7387	94.2555		74.2197	89.2875		73.0437	92.266		81.5153	91.402
253	267	4	5.99	ILENPQKFKTQRESY	87.4657	92.36		74.4437	91.4975		79.5087	89.5007		78.415	90.048		77.8783	85.259		79.688	94.895		77.3965	93.4215		81.122	94.4957		76.197	87.1715		79.4587	88.717		79.703	87.591		87.0663	93.243		82.5183	89.183		78.1697	92.511		82.912	95.165
296	307	3	11.17	IKKINNEIRDLL	1.841	27.2735		-2.44967	36.037		-1.34933	25.7075		-2.38033	9.365		-3.14633	15.976		1.485	31.367		-2.5505	-4.246		-1.155	22.508		0.184	14.16		38.4627	78.3193		-1.247	-1.198		-2.296	27.1727		0.903667	-4.13633		-0.284333	38.15		-2.10867	34.717
323	331	2	15.44	DMIKIYLVD	2.23633	18.42		-2.19433	-0.4505		3.54133	21.755		0.567	24.328		2.05433	10.714		1.408	24.437		7.56	4.57		1.481	33.053		0.894333	10.6167		-1.73567	10.3953		0.666667	10.485		-1.78067	12.3233		-2.241	11.7047		-1.777	21.209		-7.237	12.6783
325	331	2	11.67	IKIYLVD	3.414	16.3827		0.643	-1.8215		2.346	11.5097		3.478	11.4125		1.07367	-0.403		3.01	10.267		2.672	10.79		4.60133	10.3023		3.481	8.289		1.78033	-0.549667		3.38833	10.3413		4.29733	11.972		3.38367	13.1897		3.13633	9.0785		3.002	10.788
330	342	2	10.09	VDFKKMPYENYDT	83.018	90.6483		41.2513	87.459		76.9733	86.27		82.833	83.9175		44.507	74.545		75.702	88.4695		75.445	89.9735		76.774	87.565		72.7033	81.745		51.7073	82.107		74.6787	83.3667		83.989	86.172		79.2257	90.2577		76.0693	86.5195		78.8713	91.2483
332	342	2	7.81	FKKMPYENYDT	93.0383	95.0995		48.1733	93.288		86.2887	93.7595		95.0423	95.131		53.5957			87.275			86.119	98.02		86.6393	95.3215		84.431	90.841		57.3703			84.542			94.1193	86.784		89.466			87.2667			89.155	101.462
332	343	2	12.36	FKKMPYENYDTF	78.773	90.2857		41.0723	82.574		70.7157	86.0987		79.442	85.3835		44.3313	75.5185		71.9733	88.7955		71.0285	90.4725		72.4243	88.3817		68.617	81.219		47.5783	83.2133		69.816	83.6263		82.546	90.337		78.4977	90.0237		71.3217	87.9535		74.95	90.148
343	352	3	8.53	FIKQYKNSYL	11.5243	34.1123		2.47033	27.4775		4.994	26.8893		4.17233	19.143		4.41533	22.4585		7.48133	39.852		4.3745	38.418		5.08367	33.579		2.68633	5.99033		6.498	31.2723		5.459	29.774		6.09767	21.389		6.43067	31.861		6.611	27.1		8.14167	30.142
343	354	2	7.47	FIKQYKNSYLSG	13.5853	50.1337		7.74333	48.58		11.5867	47.2203		6.81367	32.5765		9.05767	43.3555		12.2707	46.735		12.071	49.67		11.429	48.9807		3.64433	7.564		13.7503	48.0197		12.2527	46.3123		5.88367	19.7247		11.9113	50.2833		14.5223	52.465		12.2563	51.8177
343	354	3	7.47	FIKQYKNSYLSG	11.4427	47.3813		7.853	45.776		9.98133	44.773		5.19567	30.108		8.112	39.2955		10.0487	46.1855		10.64	46.7405		10.6577	44.5647		2.50467	6.17767		12.227	45.9247		10.5207	43.7097		4.29167	15.5527		9.27467	46.059		9.93067	49.715		10.9017	48.3097
343	357	3	11.55	FIKQYKNSYLSGVDM	11.447	42.7943		5.72967	39.5345		8.62733	39.4987		4.85967	20.0615		6.81833	33.9625		9.128	40.3005		9.104	41.448		9.521	38.976		2.914	5.43333		10.6517	37.5687		8.858	36.309		3.97733	8.131		8.63233	39.8377		8.39433	39.829		9.87733	42.054
344	356	3	7.96	IKQYKNSYLSGVD	13.7833	50.4627		8.552	52.5585		12.145	48.866		5.709	26.715		10.263	45.9215		11.9563	48.064		11.226	51.813		11.7867	48.505		3.98133	8.59633		13.821	49.0567		12.9317	48.1747		4.21967	12.5547		10.9497	49.371		12.0403	50.9595		12.332	51.8057
344	357	2	10.57	IKQYKNSYLSGVDM	11.4837	44.5823		6.19133	41.7365		9.066	41.5603		4.54033	18.716		7.31467	36.4525		9.26133	42.8965		9.343	44.087		9.10133	42.3853		2.30667	6.89733		11.2327	40.666		9.12833	39.753		3.40967	7.825		8.87667	42.6757		8.865	43.61		9.76467	45.0613
357	373	4	7.73	MIRKIEKQIDNPVTINA	61.031	84.8033		59.781	85.645		59.1957	82.5357		42.7927	54.675		59.5653	78.6975		57.432	82.48		55.6765	83.033		58.8813	81.156		57.5007	73.8403		58.5263	81.8843		57.0997	77.979		52.204	69.5557		56.5433	81.2313		56.7123	82.8105		59.9457	83.844
358	372	2	5.71	IRKIEKQIDNPVTIN	61.6713	85.968		58.533	87.051		57.3713	84.0523		45.4297	57.208		58.3437	80.9555		58.815	86.1765		55.667	87.9795		58.743	84.3197		56.758	77.8913		57.6413	83.188		56.6243	82.3287		52.862	74.3483		57.4633	85.803		57.2803	84.862		59.344	87.33
358	373	2	6.42	IRKIEKQIDNPVTINA	56.062	79.129		53.3723	79.855		51.9	76.1157		41.0633	51.6185		53.8193	73.551		52.143	77.05		50.3705	78.5165		53.0687	77.5403		52.1067	70.2943		52.1597	75.6263		51.67	74.277		49.325	68.0977		51.9747	77.68		51.072	77.8475		54.208	79.6987
358	382	5	11.92	IRKIEKQIDNPVTINAIKFTQKEMG	50.883	70.998		49.6517	73.867		48.4667	69.201		39.252	47.4985		48.7387	66.2825		47.9917	69.635		47.1235	71.172		49.1093	69.883		47.8863	63.578		47.6633	67.3557		48.3433	66.5463		45.69	62.0707		47.582	69.83		47.4803	70.0985		50.646	72.15
374	383	3	8.11	IKFTQKEMGY	7.661	35.9523		8.63433	37.716		5.10233	37.0073		5.591	8.796		9.27667	35.72		8.33333	36.291		9.3465	32.0505		5.435	29.845		8.76233	12.401		7.14433	29.9863		15.1687	33.016		8.80967	8.352		6.339	30.199		11.068	36.6765		9.33133	36.4473
374	388	3	15.81	IKFTQKEMGYIIDRF	14.1173	42.4383		9.58767	48.7265		9.18033	41.7343		10.8703	16.5465		11.8917	37.872		7.14967	46.0755		9.9335	31.321		9.30233	33.3963		7.10767	23.578		12.2823	27.6937		12.1677	36.4783		8.92933	7.79533		7.35333	33.6395		10.6327	43.192		13.2147	38.1527
383	403	4	13.46	YIIDRFEYHLQKVKHSIDQVT	11.762	22.6007		14.48	15.295		13.605	20.4693		10.9767	16.626		12.0697	24.477		12.4717	21.953		12.296	22.603		14.4717	22.464		14.2823	23.3673		13.668	17.2447		12.484	20.8307		13.7013	22.6257		11.1347	20.1147		13.6037	26.5955		14.6297	25.9103
383	405	4	15.74	YIIDRFEYHLQKVKHSIDQVTAL	8.45233	30.6837		7.277	19.229		8.78467	24.6005		7.51867	27.133		8.09767	19.008		8.20933	27.951		8.25	27.859		7.952	26.3503		8.32267	33.1463		10.8607	38.5173		8.041	20.3043		8.003	28.289		7.928	13.6797		8.011	28.1185		10.935	30.5243
389	403	3	6.43	EYHLQKVKHSIDQVT	17.3627	22.3847		14.855	28.938		14.9807	29.682		16.0417	28.23		12.3623	22.9205		11.4187	29.409		10.687	26.109		13.3027	28.7767		16.0183	25.617		14.0597	23.7323		12.5413	26.732		14.2093	32.0097		12.8367	18.7777		7.542	30.5795		14.8113	25.1237
389	405	3	9.75	EYHLQKVKHSIDQVTAL	5.72233	27.046		4.98867	21.3565		6.332	26.0733		5.55667	28.5155		5.14733	20.116		6.19933	29.7135		5.674	24.393		5.88267	26.5343		6.26867	34.07		7.199	42.9357		6.29133	18.909		6.30267	29.5847		5.45267	11.0897		6.65	28.9965		6.688	29.3413
405	421	3	1.18	LSDGVKPKQVTKNRLKE	59.3173	84.656		53.929	79.312		55.3577	81.832		55.4413	80.6515		56.1347	78.163		54.4103	83.31		54.426	78.0925		57.2413	79.1957		56.7893	74.366		60.057	83.205		38.443	47.5683		60.3647	81.8447		20.92	36.3227		58.8455	77.5745		57.6543	82.3213
405	423	4	5.17	LSDGVKPKQVTKNRLKEYY	52.7473	74.993		49.006	73.698		50.2233	66.8777		52.5003	72.378		51.0437	61.909		51.6513	71.811		51.477	69.4515		53.0797	73.136		50.4927	68.1373		54.424	82.0767		37.2737	40.3277		56.5373	69.8127		17.203	31.5797		51.7427	73.616		54.7693	75.0233
406	419	3	0.68	SDGVKPKQVTKNRL	67.949	83.6137		64.836	88.642		64.8	91.6833		67.7697	91.4635		67.1907	86.664		66.087	94.0735		66.073	79.0105		68.3933	93.425		67.0357	87.462		71.7583	99.8383		49.7433	57.9687		67.6197	93.4423		27.008	46.167		66.5987	95.2635		68.7483	95.33
406	423	4	4.74	SDGVKPKQVTKNRLKEYY	56.2263	74.3467		51.3443	73.279		57.759	78.1907		53.1553	71.862		52.2893	65.6515		53.6227	75.925		50.9925	70.3275		53.8823	74.9133		51.6917	69.6927		55.1013	84.03		39.9223	42.8883		56.2477	75.8457		23.608	35.6063		53.3167	76.443		55.9427	79.0943
406	429	4	11.91	SDGVKPKQVTKNRLKEYYFNIGNY	40.8723	53.4907		35.761	51.5285		37.3927	50.2475		37.266	49.206		36.8053	40.752		36.104	46.823		34.8825	53.013		37.6033	50.9293		34.9663	45.1845		39.986	59.747		31.552	31.164		39.6057	52.2425		18.3377	24.0435		38.008	50.327		42.2487	56.9355
422	429	2	17.25	YYFNIGNY	5.579	3.24033		-1.14133	14.896		0.925333	-2.57933		3.94633	5.0625		5.73567	7.165		6.183	15.9195		0.0005	6.512		7.419	9.02067		4.439	11.535		2.63767	2.14267		6.37133	2.803		4.85567	13.7333		1.52733	6.38167		3.086	21.661		3.087	15.1593
430	440	2	14.86	YSIFKFGKDSL	21.2283	22.9827		8.985	21.824		13.744	18.7303		11.3433	25.909		9.15533	12.886		12.434	21.4275		12.2445	18.9905		12.0257	18.736		11.3097	18.7587		11.4317	10.5223		10.1763	18.136		13.8887	20.058		9.70533	20.5447		11.249	21.902		15.5683	23.3443
430	442	3	15.61	YSIFKFGKDSLNM	21.67	70.8473		2.795	3.6105		16.891	69.019		24.445	66.6295		3.98667	4.3325		17.3417	72.4915		16.2065	72.605		16.8953	68.7977		20.9683	65.6123		2.42633	1.34833		16.5533	65.5307		14.9517	67.1957		15.83	70.687		15.012	71.589		18.279	73.26
430	458	5	18.15	YSIFKFGKDSLNMLNKALIHKEKIVHNLL	25.0523	74.3053		7.35633	10.369		21.0377	75.173		25.4507	81.6345		7.908	11.621		21.4607	75.111		20.7015	79.182		20.394	74.6387		22.5427	73.9967		7.298	10.9557		21.281	71.6037		19.9267	73.0237		20.594	74.156		21.292	74.1515		22.065	76.2047
430	461	5	18.79	YSIFKFGKDSLNMLNKALIHKEKIVHNLLGEL	26.5333	74.6253		13.9387	34.99		23.8633	75.065		29.146	75.44		15.3457	34.119		24.4963	74.723		23.7595	75.977		24.1837	74.5057		25.597	73.9077		15.808	33.8757		24.7137	73.3403		22.7803	71.6237		23.2413	75.5717		23.561	75.836		24.8143	75.2373
434	461	4	16.71	KFGKDSLNMLNKALIHKEKIVHNLLGEL	30.2227	73.9733		18.064	47.99		27.1717	72.448		31.4803	70.951		20.3137	45.937		27.7513	71.045		27.005	75.975		27.906	72.5123		28.749	71.5817		22.284	45.8613		28.4067	67.7727		27.031	68.3707		25.5047	68.911		27.036	70.747		29.182	72.003
440	460	5	15.39	LNMLNKALIHKEKIVHNLLGE	32.73	71.4457		25.376	60.792		30.043	70.4853		34.3993	68.8505		26.7727	62.739		29.3337	70.717		29.618	71.144		30.8567	69.1917		31.727	69.5253		29.413	61.325		30.3773	68.1067		29.4137	64.678		29.167	68.3977		28.1657	70.9535		31.9833	71.5917
441	458	4	10.46	NMLNKALIHKEKIVHNLL	19.3907	44.939		13.6717	16.2525		22.905	42.6103		17.3027	42.8545		14.242	20.7785		22.1183	54.349		24.411	47.1765		25.35	42.676		20.4197	43.4817		15.107	11.3657		23.1067	46.4313		22.7353	47.0587		26.716	50.6567		24.084	36.8275		26.336	52.5803
443	461	3	12.24	LNKALIHKEKIVHNLLGEL	33.2773	74.8123		25.9347	72.381		30.025	75.9307		32.4963	76.371		29.224	71.8475		29.8243	73.8		29.299	74.068		32.0343	73.8253		33.853	72.2683		32.308	74.8083		30.9263	71.1983		28.9577	66.9013		30.7693	81.3583		29.4747	76.003		33.9813	74.183
462	472	3	8.99	FGHLEERISKL	5.21433	51.2977		3.75933	57.1275		4.04367	43.4727		2.19567	25.4995		3.71533	48.235		4.25767	48.2205		4.2905	49.434		4.648	47.2857		7.74967	60.6157		4.286	45.706		4.22567	45.767		3.57367	38.206		4.34067	48.1557		3.86167	44.7575		4.85933	50.748
462	477	3	15.82	FGHLEERISKLIDSEY	24.5277	74.8533		20.0063	73.24		23.9487	69.1747		21.899	55.0305		20.0223	72.1335		22.0773	75.1545		22.2085	74.3865		22.204	73.009		28.5103	85.8403		23.674	69.6177		22.1303	72.9453		26.789	68.1243		22.707	75.8323		23.115	66.187		22.3297	105.823
466	472	2	3.57	EERISKL	3.34633	50.8153		2.183	44.6975		2.12467	42.6787		0.647	26.5795		1.30333	44.168		2.178	48.0595		3.716	47.35		3.195	47.4377		4.67333	57.8543		3.10667	46.694		2.58367	46.7617		1.66433	35.5363		2.52267	49.0107		1.52433	43.3225		2.857	48.111
468	476	2	4.67	RISKLIDSE	30.3153	58.2305		31.5803	55.571		41.0807	54.2355		38.0853	44.715		36.6473	46.879		40.2377	45.376		39.3795	47.774		34.575	46.4503		38.7063	47.0145		39.807	44.7767		38.374	42.719		36.0993	43.8077		41.908	47.8685		36.2927	44.8905		38.5117	44.8253
473	478	1	12.29	IDSEYF	35.5723	64.648		21.9533	63.3925		24.6457	57.9387		30.8833	54.6225		24.666	64.7795		27.3283	56.679		26.9275	58.1925		27.4457	54.3453		37.2173	56.805		24.0337	57.2333		25.403	57.496		42.122	62.668		27.6143	61.5607		26.5357	62.574		25.8493	61.2733
477	484	1	8.85	YFITESNN	61.7387	84.6443		57.0433	85.318		47.8227	84.0307		61.816	86.9855		60.2997	87.8425		52.826	94.6655		53.4725	93.0145		56.513	85.7507		58.142	78.3457		56.622	81.6933		52.756	80.5413		65.346	91.036		55.701	87.6533		51.041	86.034		59.8713	92.3037
478	484	1	3.6	FITESNN	72.05	91.8603		67.1243	87.5535		60.686	85.478		71.005	89.263		68.1327	88.2725		68.9527	92.848		67.8075	95.7325		69.2147	90.3333		71.637	87.3947		68.1243	88.8073		67.943	89.2023		71.6647	92.2757		68.627	92.9637		59.933	86.012		68.9587	92.9697
478	488	2	9.94	FITESNNIISQ	26.483	54.6137		22.0443	52.4435		18.461	37.3657		22.8843	45.949		22.0687	43.9485		20.8217	47.343		19.1715	51.701		20.9803	50.5333		19.5733	48.109		20.7637	46.624		20.772	48.088		24.2277	53.4497		20.398	53.048		16.2977	37.51		23.679	55.735
478	491	2	11.09	FITESNNIISQSEE	15.6337	40.1537		12.7993	41.893		10.49	30.6077		14.7263	38.3155		11.8227	33.047		12.162	39.321		11.7885	39.9195		11.9743	41.527		10.518	36.1063		12.15	36.728		12.124	36.7537		13.624	40.9763		11.7113	41.4037		9.718	28.949		14.0627	41.1463
478	492	2	10.95	FITESNNIISQSEET	23.0707	46.2947		18.567	36.3875		17.4293	32.534		20.227	38.662		17.762	42.655		18.2447	37.8105		16.877	40.6565		18.7513	41.7487		17.328	37.376		18.1463	40.0965		17.4567	35.6513		19.0197	38.636		17.794	41.999		15.3383	30.272		18.759	44.932
485	490	1	0.41	IISQSE	2.64367	66.1023		0.679667	61.783		0.395	41.353		0.875667	63.7585		0.00333333	63.0885		0.410667	65.2775		2.5065	65.9995		2.08333	64.6213		2.98967	66.2807		2.89233	67.247		1.67167	68.077		2.79567	67.586		2.187	65.8957		0.951333	41.3805		1.60433	66.185
485	492	1	2.01	IISQSEET	23.359	73.1797		22.8937	73.0725		24.361	62.4003		24.2803	72.477		21.755	69.874		23.7277	71.8735		23.8775	72.911		24.299	73.7627		23.869	72.7857		22.8663	72.521		23.699	70.8777		24.3503	74.9403		24.45	71.823		23.0397	61.5285		23.1927	71.8973
485	493	1	7.68	IISQSEETL	25.4657	55.815		23.3737	53.6665		25.098	58.6513		24.1817	50.7675		23.8567	49.57		13.4267	31.2655		13.3435	30.6865		13.302	29.458		13.5667	28.2623		23.7617	52.095		23.928	51.3043		25.0883	55.6457		23.717	56.7187		25.2953	60.794		24.6593	56.1053
485	495	2	10.74	IISQSEETLKL	20.1307	56.1077		19.1513	55.8645		21.349	67.6187		20.0727	60.41		19.363	55.764		19.4973	60.9145		18.78	60.7985		19.947	60.6303		19.479	54.3415		17.9623	59.599		18.8493	57.8463		20.3117	58.651		19.3147	60.742		20.911	66.409		18.034	62.072
492	506	4	9.86	TLKLAEDVYDKNTKL	39.5	54.9597		34.993	55.1305		28.6753	52.2437		37.342	52.2935		34	51.81		36.637	54.82		35.558	56.3725		36.9843	54.3643		36.1007	52.8163		38.1147	55.931		37.268	54.1963		39.6833	56.5687		38.4393	55.339		25.9467			37.5507	61.733
494	506	2	6.56	KLAEDVYDKNTKL	51.683	68.789		46.1253	67.6825		35.9093	60.2513		51.2103	66.3005		48.097	65.54		48.781	70.1035		48.4515	69.504		48.872	68.6543		50.694	67.3723		48.8207	69.1443		48.4867	66.6063		51.198	71.972		51.0593	71.903		35.1963	62.2715		51.4193	69.9127
496	506	3	5.42	AEDVYDKNTKL	62.5723	77.6423		57.523	75.834		45.3177	69.179		63.928	78.3355		58.1757	73.6775		60.812	77.965		60.6825	78.691		62.1473	76.0187		61.4345	82.0905		61.1727	76.182		60.126	76.0943		64.462	80.436		60.789	79.9563		47.044	71.174		62.6237	78.127
498	506	2	4.96	DVYDKNTKL	71.1523	82.7713		65.5527	84.5295		50.0973	73.823		69.2553	75.7275		55.815			68.3753	79.819		68.431	82.5485		69.9747	84.105		68.3223	76.425		68.472	75.0363		68.8627	74.8723		71.6743	76.3777		64.836	82.923		48.96	66.967		70.7007	83.7553
507	512	1	12.38	IEDLTL	87.9853	96.0977		73.9207	97.228		48.1097	91.3753		81.9313	91.163		74.2523	87.437		79.5227	94.803		81.7705	96.038		80.9647	93.4137		82.7507	89.7833		80.8263	92.413		78.8817	91.6513		82.1207	92.648		81.121	93.4717		47.7333	88.637		81.8373	93.4837
510	516	2	12.66	LTLYPHL	70.453	84.987		60.056	81.1645		49.2623	63.544		64.044	76.684		60.0283	73.8335		62.6143	80.2035		60.5995	82.7905		62.5913	81.8613		61.7783	76.6483		61.857	79.1907		61.5213	78.4417		65.6283	80.795		60.5227	81.959		48.2663	64.7725		63.402	82.833
513	520	2	9.98	YPHLEINE	100.047	87.1913		93.767	90.722		92.2403	84.919		96.247	79.557		95.751	73.073		92.3727	84.595		89.1045	90.538		94.1677	85.9393		88.8557	80.3797		90.2333	80.7093		92.5353	79.035		97.6193	87.426		91.8413	87.2913		91.85	88.06		96.8397	87.9677
521	528	2	0.01	FKKDYDNN	42.6963	93.54		37.123	98.484		29.7527	66.4267					37.1023	88.1305		37.756	94.5695		40.49	94.0275		40.59	92.9893		40.635	91.6493		40.8213	92.091		38.2087	91.885		39.9707	93.4403		41.7097	89.156		32.4635	64.43		40.3593	91.6347
521	531	3	3.16	FKKDYDNNVED	21.5753	66.354		18.8153	59.1435		15.1613	34.9217		21.016	62.116		19.738	61.7015		20.867	66.2615		20.8805	65.886		21.7177	62.6343		20.9313	62.8883		21.1553	64.122		20.645	64.1893		23.1123	66.7553		21.5263	66.7763		15.367	36.5995		22.46	69.408
521	532	3	7.74	FKKDYDNNVEDL	11.0253	44.0667		8.009	39.854		6.28167	14.519		9.56633	38.0965		7.789	36.5715		9.65933	40.9155		8.825	42.982		9.274	39.9217		8.87333	39.4667		9.56867	40.6013		9.256	39.6437		10.5583	41.9787		8.85567	42.1227		5.22833	15.906		10.835	45.458
522	532	2	6.55	KKDYDNNVEDL	8.69	43.3383		4.775	38.102		3.224	10.4017					3.862	36.053		5.87667	36.0945		7.008	39.365		6.543	40.5047		5.48933	37.8817		7.992	41.465		6.67467	42.1385		6.58167	45.0805		4.52333	44.3703		0.405667	11.3835		7.76967	44.5887
533	541	2	9.42	RESIIYIQS	15.1543	70.62		8.97433	69.707		0.501333	4.154		10.39	67.6385		5.7125	72.191		13.2993	70.902		14.082	72.022		12.4817	69.929		11.511	66.8687		14.2257	71.456		13.223	67.4533		12.7317	72.64		13.2377	75.914		-0.579	2.198		13.2253	69.689
539	555	3	13.65	IQSYVSSIKSAYRYNVL	8.935	52.4517		5.52133	49.3075		8.36133	37.279		7.453	46.107		6.01967	46.1735		7.39767	52.075		7.0325	52.6345		7.43033	49.6447		7.04067	55.8373		7.437	49.1267		7.51167	47.759		7.534	51.7347		6.813	50.8017		8.20567	40.3665		7.809	51.5087
542	552	3	7.17	YVSSIKSAYRY	7.869	49.9233		4.733	46.7295		6.36733	33.7923		6.32933	43.802		5.01667	43.891		6.81567	49.021		7.3655	47.992		6.92033	48.0167		6.043	51.7677		7.08533	47.261		6.91067	47.4017		6.05833	50.3037		6.57367	47.5777		6.076	36.454		7.15467	50.786
542	555	3	11.18	YVSSIKSAYRYNVL	6.965	49.2303		4.803	44.8855		5.26	33.369		6.26667	42.589		4.98533	43.425		6.17867	47.2955		6.1605	48.0025		6.18333	47.28		6.503	54.2853		6.62033	46.952		6.21767	46.6673		6.181	48.645		5.973	47.979		5.33	34.9915		6.16033	48.2753
543	555	2	9.94	VSSIKSAYRYNVL	7.241	46.7833		3.63433	43.7665		3.919	32.6903		5.66633	41.98		2.49333	43.427		5.371	46.2435		4.7045	45.769		5.23333	47.0067		6.59267	53.8943		7.049	47.4007		4.44467	46.352		4.13667	48.0237		4.73667	48.2187		3.72267	34.144		5.074	51.103
545	558	4	11.72	SIKSAYRYNVLEKD	35.0557	70.6287		32.643	69.9535		32.994	69.4143		34.141	67.9505		32.3077	70.5925		41.35	78.117		34.376	70.172		34.5593	69.6973		33.049	68.4273		36.123	70.1243		33.5883	67.7407		32.723	68.666		34.4183	70.0253		32.845	71.9685		17.4097	32.395
553	580	4	5.87	NVLEKDSVESKQKNIPANSNAQKKVDEL	53.329	83.1153		47.0853	84.1675		49.3287	79.023		49.0533	70.1705		48.4353	76.9955		49.605	82.456		49.9165	86.7575		49.312	81.9393		61.1027	84.917		48.7497	79.3597		49.097	79.179		50.2183	76.4285		48.311	80.8505		51.5193	79.072		51.2117	84.347
556	580	4	4	EKDSVESKQKNIPANSNAQKKVDEL	63.0847	90.8923		57.6957	89.943		60.6957	87.869		60.8337	78.2675		58.333	86.854		60.1153	92.402		58.695	91.7005		63.618	90.205		72.0573	91.4883		60.594	88.2443		59.4123	88.1473		59.931	82.3747		61.1267	89.2507		61.031	88.972		61.816	92.4537
562	580	4	3.52	SKQKNIPANSNAQKKVDEL	49.2373	79.1767		46.5243	79.518		50.655	80.8377		47.0503	69.99		48.934	77.0815		49.274	85.113		50.5505	84.4455		50.6523	82.7973		59.4573	86.195		50.2583	80.5753		49.637	78.257		47.028	71.0637		48.4483	82.4797		48.769	80.883		49.076	83.2807
581	588	1	13.97	LSIIDSIS	30.5803	76.5583		28.8867	69.8225		30.7677	74.7		27.1733	48.964		29.3897	66.858		28.9873	76		30.059	72.8155		29.7497	73.764		30.9607	83.006		30.223	71.982		30.059	71.8487		28.1587	53.6587		30.4593	72.6453		28.2037	73.842		30.9233	77.9447
686	698	4	6.39	FNKDQFEHNKNDL	48.787	83.2293		42.0283	83.075		43.5697	80.5893		44.329	77.908		44.2937	74.92		43.9867	81.257		42.393	82.2545		44.5273	80.9263		45.3017	76.4093		44.1057	78.7217		43.1613	76.9763		47.2203	78.3187		43.2253	81.4877		43.757	80.896		46.6217	81.989
686	704	4	4.55	FNKDQFEHNKNDLHTKMKE	35.727	78.9457		28.84	82.041		30.5707	78.564		29.508	75.588		32.156	73.8715		31.2877	78.5295		32.8825	81.999		31.059	77.6437		32.174	78.2		32.7713	77.1837		33.31	74.869		32.658	81.9933		31.234	79.5957		29.9093	82.2865		34.748	80.8787
699	716	3	5.97	HTKMKEIMHTFHERDLQQ	55.8813	81.744		52.1187	83.072		52.0363	75.7443		52.763	76.9715		53.0477	74.9435		52.586	79.894		51.336	82.6865		52.4483	81.2457		53.1777	76.271		53.7307	79.2493		51.963	78.607		55.1763	77.5507		52.309	78.129		53.3437	79.684		54.3587	80.2513
705	716	3	5.24	IMHTFHERDLQQ	93.4503	101.49		87.3533	99.6965		89.387	97.4307		89.6757	95.0745		91.1667	94.978		90.8593	98.4735		88.723	97.275		91.808	99.1317		88.483	91.751		88.3907	96.621		90.0983	95.4833		94.3263	98.138		88.8167	99.129		88.2527	100.732		91.8947	98.493
717	724	2	13.27	FLDNMSKF	17.95	49.3347		11.673	48.0675		12.9657	45.352		12.8697	42.2125		13.057	41.6345		13.6097	45.9035		13.4165	47.356		13.604	44.7897		13.7157	43.0287		14.3883	44.0167		13.0507	42.049		13.817	45.1317		12.9443	46.7153		12.6483	46.956		14.1063	47.8013
725	735	2	3.12	LKDQEASYQNA	66.6657	90.5643		63.833	88.0015		64.0963	89.2783		64.2353	88.003		64.3933	86.5715		65.2783	88.399		65.4575	89.296		65.6213	88.4423		65.359	85.3033		66.0077	88.1953		64.5107	86.7317		65.5537	88.936		67.5157	87.6913		65.3927	87.3855		65.6603	88.337
725	739	3	2.57	LKDQEASYQNADSKE	79.451	93.0537		75.923	92.7305		77.747	95.447		77.059	91.862		77.906	91.266		78.5557	93.6295		78.314	92.919		77.4903	93.878		76.953	91.8187		76.9417	92.09		77.8303	92.9893		78.6953	93.5917		76.8823	93.285		79.5997	94.012		79.3773	95.275
725	741	3	4.5	LKDQEASYQNADSKEKL	64.244	84.123		59.9963	83.2275		60.366	83.429		60.767	80.833		61.405	79.9665		60.852	84.5395		59.29	84.8405		60.6363	83.7673		60.1107	78.8647		61.5747	83.4637		60.78	80.8153		62.7523	82.8757		60.7163	83.9513		60.3047	84.488		62.9767	85.8137
725	744	3	7.65	LKDQEASYQNADSKEKLDQL	49.6683	72.7487		43.385	73.8285		43.319	69.4913		44.8547	67.3155		44.3337	67.307		44.2293	71.403		42.385	73.192		44.626	71.213		42.7053	66.3483		44.674	69.355		43.1497	68.281		46.6113	70.3437		43.3423	71.087		42.754	71.7075		46.7487	74.0283
742	755	2	9.62	DQLLTTVKAKQDEL	8.83433	29.4693		5.18133	27.437		5.88267	28.7337		6.346	29.523		7.616	27.909		6.257	33.06		7.531	31.314		7.50333	29.5853		7.15867	29.1917		7.659	29.5193		7.51433	30.213		6.93533	29.0497		8.50533	32.4283		6.736	33.9005		8.34833	33.8747
745	755	2	3.92	LTTVKAKQDEL	7.204	26.6257		5.858	26.1295		5.86467	25.9987		5.582	25.0415		6.23667	24.799		6.34267	25.9865		6.4425	25.101		7.00433	26.2597		6.80467	25.9583		6.546	25.461		6.15267	25.003		6.99533	25.4497		5.98267	25.408		5.74167	26.425		8.25533	27.955
745	757	3	2.27	LTTVKAKQDELKE	13.2487	38.243		12.1683	36.0565		12.529	37.1617		11.3867	35.547		11.9653	35.5735		13.3517	37.654		13.7965	36.927		13.7877	36.1053		12.948	35.8183		14.483	36.6713		12.7143	37.4607		13.4777	36.6337		13.5423	37.4977		11.8373	38.2015		13.6353	39.2667
746	757	3	0.41	TTVKAKQDELKE	17.24	43.4983		14.035	43.8815		15.59	43.686		13.369	42.6085		14.612	43.206		16.3467	44.696		16.963	44.232		15.9367	42.7183		17.6733	44.269		17.596	44.9997		14.523	44.0607		15.2677	43.9283		15.8753	44.329		15.126	43.991		17.421	46.065
755	777	5	18.28	LKEMKCDDIPDIIDNLKKESQNV	23.2573	54.8557		19.8867	53.092		20.6483	52.3223		20.148	52.907		19.8513	52.072		18.2957	54.308		22.101	52.8515		21.842	52.5497		20.537	54.283		20.287	54.1677		19.8203	53.1997		20.533	53.1287		17.2803	55.225		22.044	55.247		19.4923	56.563
756	770	3	18.01	KEMKCDDIPDIIDNL	12.4807	27.4273		9.26967	28.352		7.27367	21.4707		9.20667	22.482		7.36733	21.994		7.754	24.46		7.4385	28.0745		8.18567	27.9343		8.49133	20.435		7.57167	23.1567		7.868	23.513		8.362	26.6413		7.79667	25.48		9.395	24.667		10.954	27.1353
756	780	4	18.83	KEMKCDDIPDIIDNLKKESQNVLNL	19.558	53.5577		18.192	53.5795		18.24	52.244		17.561	49.133		18.462	49.756		18.717	51.209		18.8855	52.519		18.395	52.1457		18.0177	50.6217		19.4553	53.0227		18.219	51.7733		18.0867	53.415		18.1717	52.2087		17.5833	54.5935		19.0443	54.35
758	770	2	18.73	MKCDDIPDIIDNL	10.3703	27.4577		3.229	26.606		7.589	24.916		9.86067	26.746		7.12333	24.034		5.79	26.0425		6.1365	24.462		6.51033	30.0427		8.30333	24.718		6.43	31.2383		8.965	25.0157		6.526	26.124		3.87467	29.7047		6.854	21.765		5.37933	31.0707
758	778	4	18.62	MKCDDIPDIIDNLKKESQNVL	21.4383	53.558		20.3723	54.976		17.298	54.0387		18.236	53.5505		16.5137	53.195		18.158	56.771		18.094	51.789		16.846	53.1617		18.978	52.724		18.849	52.059		18.1973	53.7123		18.463	52.6913		19.2923	52.021		17.0473	53.1505		18.5737	53.1773
761	770	2	18.83	DDIPDIIDNL	6.014	16.706		8.32	24.357		8.35567	23.002		3.97233	13.067		5.223	18.984		7.546	20.792		3.4455	9.0965		7.82433	17.559		4.82533	17.4787		5.189	15.0423		3.567	17.9387		8.902	17.1413		5.846	17.648		6.745	12.8725		2.03833	10.063
761	780	3	19.17	DDIPDIIDNLKKESQNVLNL	19.0317	52.1007		16.9413	53.523		17.237	51.7443		17.2173	51.3085		17.4583	50.723		17.9737	52.51		17.8765	51.996		17.7747	50.9657		17.853	51.3627		18.303	51.906		17.52	51.6737		17.3107	51.4907		16.804	51.189		17.4117	52.2		18.0173	52.4327
771	780	2	8.55	KKESQNVLNL	17.493	42.5307		14.3883	47.684		17.9903	46.56		16.7577	42.8205		16.0017	41.9205		16.8247	47.133		15.1065	46.045		17.0153	46.0413		15.9987	43.7213		16.1563	43.6563		15.8097	43.733		16.5243	42.467		16.772	44.146		15.0123	47.638		18.1387	46.144
781	792	3	8.96	KDEVINKQFENM	4.43333	22.6097		1.403	18.82		4.009	22.5537		4.09667	18.02		1.166	17.5335		3.49767	18.6635		3.8585	19.0335		4.21	18.629		3.565	18.171		4.613	19.962		4.60833	19.789		3.806	19.7537		4.21667	19.425		2.15067	20.0435		4.36133	21.5363
783	792	2	9.59	EVINKQFENM	3.333	21.9303		2.21867	19.3125		2.93967	19.901		2.803	18.0045		1.19733	18.364		3.48867	20.9		3.4955	18.678		3.801	20.374		4.14433	20.5313		3.87467	20.7893		3.75133	20.722		3.43633	20.3293		3.993	20.871		2.26267	19.658		4.30567	21.9507
793	800	2	4.9	RTEMSSSL	38.4187	67.65		36.2947	66.7985		36.9033	69.04		37.2097	67.2715		36.0407	63.932		37.2253	69.611		37.0605	67.723		38.007	67.603		36.976	64.8743		38.527	66.967		36.496	66.8833		39.181	67.17		37.7417	67.3167		36.5633	68.6465		37.6697	69.81
797	810	2	13.09	SSSLDQMTKEYNAL	24.5067	72.5143		20.0087	75.5955		21.287			20.0407	67.21		19.686	66.8635		20.4777	69.373		20.2405	71.3855		20.728	68.9633		20.8593	69.3717		22.293	65.4357		18.8333	63.2185		19.1223	62.6047		18.593	63.2203		21.3637	71.363		20.9107	71.5817
797	816	3	16.5	SSSLDQMTKEYNALKSSIEE	20.594	65.1677		22.33	66.7125		17.6227	63.3107		16.628	63.072		17.6977	63.022		17.9723	65.1155		18.103	64.2415		18.266	62.911		17.6993	62.8233		19.4937	64.315		17.0393	63.682		17.559	63.8423		16.9903	63.4563		17.329	65.746		18.3257	63.7763
801	810	2	9.59	DQMTKEYNAL	12.7167	59.496		9.43133	58.3435		10.09	57.7517		9.382	56.881		8.78733	62.8125		10.4557	60.412		11.216	59.377		10.6053	58.4247		10.1327	56.545		12.0667	59.8563		9.25733	56.2813		10.484	60.052		9.71667	58.5917		10.1863	59.0185		11.531	63.1577
801	816	3	14.14	DQMTKEYNALKSSIEE	16.1283	63.1317		12.37	61.94		13.4427	62.992		13.0717	61.8675		12.927	62.9485		14.13	64.475		14.562	65.5115		14.3483	62.8607		14.5187	62.292		15.821	62.7557		13.1743	59.9607		13.421	61.4407		13.3317	61.5247		13.1643	64.103		14.1857	65.074
801	838	7	13.25	DQMTKEYNALKSSIEEYEAEKKGIENHKQNIIKRKNTF	20.6313	53.233		17.7317	55.0955		17.8323	52.231		17.5077	51.8205		18.01	51.0215		17.9417	54.661		17.577	53.245		18.2093	52.7007		17.925	50.547		18.61	52.629		17.708	51.9723		18.088	52.6573		17.7753	53.3983		17.8857	53.425		18.906	54.9507
811	838	5	6.55	KSSIEEYEAEKKGIENHKQNIIKRKNTF	30.9333	55.502		27.2057	56.687		27.6297	55.366					28.348	56.786		28.042	54.696		26.929	61.589		27.3093	52.8005		27.1597	53.2455		28.3823	56.9875		28.8667	53.818		27.5013	49.123		25.651	55.362		25.827	57.253		28.2087	60.588
816	838	4	4.63	EYEAEKKGIENHKQNIIKRKNTF	30.5427	55.9903		28.2113	59.658		29.4057	58.4533		29.0477	56.5265		30.167	59.964		29.0103	59.747		28.7355	60.28		29.9607	56.9963		28.0417	55.3483		32.1063	59.851		28.4433	55.4423		30.5113	57.199		28.9	56.2347		27.6073	57.674		28.9757	59.6107
817	838	4	2.66	YEAEKKGIENHKQNIIKRKNTF	17.499	41.193		16.1633	46.236		16.8527	41.369		17.037	38.797		17.8397	39.54		16.508	42.6455		16.073	45.726		16.8773	41.7227		16.572	39.297		16.692	40.6413		16.4413	39.2897		18.7493	41.7167		17.1457	41.677		17.2493	42.9515		19.33	45.5303
818	838	5	1.61	EAEKKGIENHKQNIIKRKNTF	16.5427	42.8643		14.3407	40.801		15.8437	41.657		15.9057	40.1425		14.397	41.406		15.4287	40.9975		14.7945	43.8785		15.909	41.8193		14.522	40.735		15.6803	41.5217		15.5447	40.3537		17.6193	42.4837		16.277	42.0317		15.176	43.8555		16.9137	45.5657
826	850	4	17.18	NHKQNIIKRKNTFIVAEHENDEDVP	21.497	40.1297		17.2287	42.177		18.1917	39.139		18.248	39.0365		17.852	36.675		18.6357	37.529		18.467	43.249		18.6677	39.571		17.5953	36.3317		19.2263	37.2373		18.0433	37.189		18.7587	39.7033		17.3267	39.456		17.14	39.4005		19.821	42.447
838	858	3	7.63	FIVAEHENDEDVPEGKNTYNE	64.956	82.264		54.802	82.5655		54.6197	76.7707		58.3453	72.014		55.9557	70.046		54.867	78.731		52.671	82.325		56.2267	77.9607		53.364	72.2373		55.6063	74.9497		53.7217	72.2707		59.092	77.66		53.168	78.031		54.3933	77.395		58.9803	81.5313
839	858	3	5.03	IVAEHENDEDVPEGKNTYNE	74.9587	86.4177		66.4197	86.075		66.7243	82.518		68.636	78.974		68.2563	77.458		67.134	84.033		65.4115	85.6185		68.06	82.7183		65.282	78.7497		66.3413	81.3283		65.4617	79.2227		71.1807	83.498		66.8737	84.569		66.6723	83.821		70.322	87.871
843	859	3	8.37	HENDEDVPEGKNTYNEF	69.328	86.464		59.7093	88.2015		60.5603	81.4813		61.7047	75.8485		62.1623	75.878		60.5513	83.2405		58.884	85.8875		61.834	82.0663		58.2777	78.3377		60.4313	81.2503		60.2613	80.0543		65.0367	82.3913		60.293	83.1843		60.468	81.89		64.3143	87.085
847	859	2	9.01	EDVPEGKNTYNEF	69.9117	81.2643		65.414	86.339		59.1503	74.3223		64.6727	76.054		71.1235			59.31	76.9905		57.5105	78.743		59.9513	76.929		60.7057	74.3113		59.4157	75.031		60.4037	81.5375		65.7303	69.936		63.5557	85.1213		58.0503	77.5365		63.176	80.5657
859	867	2	10.19	FISNKDTIL	33.7	51.8573		28.1747	49.584		28.149	48.0683		30.0817	44.773		29.6233	45.001		28.713	50.7555		27.7285	53.434		29.452	49.8623		27.6803	45.8223		27.3537	48.1787		27.6523	45.4537		31.5063	51.3653		28.0783	51.7557		28.2813	51.0575		31.5807	52.6317
860	867	2	7.31	ISNKDTIL	38.5103	61.741		33.8937	59.8885		34.7657	60.7077		34.7637	59.5675		36.6903	59.82		35.1033	64.434		36.057	62.9595		35.6803	61.9383		36.7833	56.7217		34.0077	60.888		36.147	61.3847		36.232	58.345		34.2043	59.6557		34.8367	63.687		37.0433	63.5757
860	872	3	4.52	ISNKDTILQKESA	46.617	74.3513		43.3077	75.811		44.124	74.417		44.9583	74.0115		43.9507	74.011		44.334	77.3775		43.869	78.1565		44.7617	77.71		44.0843	73.0207		44.7467	74.2293		44.0257	58.3733		46.3197	77.346		44.604	76.447		43.34	74.2605		46.2583	77.694
868	879	2	3.74	QKESAISNQMNT	47.8773	78.712		42.944	78.462		42.8627	78.9857		43.754	76.893		43.068	76.462		44.1573	78.404		43.9635	77.95		44.7803	78.1677		44.097	76.2833		45.7677	77.34		43.8093	77.1233		44.8097	79.194		43.313	77.6817		43.336	80.1085		44.6553	78.4743
868	891	4	5.84	QKESAISNQMNTLEEKKRNRKTTL	30.494	67.5127		24.8123	69.305		26.0633	66.4747		25.616	66.0135		26.3093	65.8275		26.2043	69.4885		24.365	66.5745		26.1063	64.9457		26.37	65.485		26.4063	65.8047		24.728	63.9017		26.4403	66.9817		24.8143	66.886		24.186	68.773		26.496	69.8103
868	897	6	7.17	QKESAISNQMNTLEEKKRNRKTTLQTYGDA	23.4677	58.847		18.5987	59.0365		20.1543	58.066		19.6273	54.9495		19.8057	55.439		20.5177	61.4015		19.976	58.8625		19.0827	57.7237		19.534	55.751		21.0767	57.61		20.261	56.3967		31.2757	58.0823		19.8033	59.642		19.638	57.3985		21.6833	60.2493
873	880	1	7.83	ISNQMNTL	41.5077	72.9723		33.0753	62.783		35.1587	71.601		34.7973	63.846		33.9787	53.463		35.868	64.358		32.8225	65.277		38.7733	63.435		37.5003	67.3687		38.7327	64.355		40.024	66.1335		40.126	60.866					34.251	62.08		38.104	68.173
873	897	5	5.21	ISNQMNTLEEKKRNRKTTLQTYGDA	19.272	52.2163		15.5157	53.676		16.191	49.4687		16.6127	46.618		16.536	47.8705		15.834	51.236		15.4115	52.721		16.013	50.9053		15.3667	49.46		16.663	51.113		15.7543	48.6493		17.3817	52.277		16.2273	52.0757		16.209	52.7415		17.8583	54.6903
878	903	4	9.86	NTLEEKKRNRKTTLQTYGDAIQKLET	17.9853	49.6443		17.2353	44.925		17.51	42.1723		16.7233	43.011		17.3753	40.3785		16.907	49.721		16.582	52.32		17.4543	44.2547		17.0003	44.0763		18.5163	45.2927		16.799	45.106		17.1227	44.4207		17.1857	47.0733		18.0923	45.634		19.32	47.222
880	903	4	9.76	LEEKKRNRKTTLQTYGDAIQKLET	23.05	47.796		24.7053	58.217		20.789	50.6713		20.156	46.7825		20.1023	49.992		21.0943	27.89		20.9525	51.248		21.2507	49.331		21.8253	50.6913		22.7327	37.4663		20.0513	49.029		20.9693	50.8523		24.5983	49.7233		21.6107	51.528		23.0157	52.2647
881	897	3	1.78	EEKKRNRKTTLQTYGDA	21.861	55.143		19.6207	50.858		19.361	56.4825		19.5313	52.12		19.727	54.787		20.4377	59.136		20.194	56.613		20.6387	53.5555		20.6737	52.4985		21.396	52.902		18.8483	52.34		20.654	54.4333		20.91	53.313		18.7687	55.15		21.5563	58.1375
881	903	4	9.9	EEKKRNRKTTLQTYGDAIQKLET	21.7023	46.871		17.9773	46.388		18.9537	45.1673		19.0253	41.5275		19.4157	41.386		19.8067	44.2675		19.8095	44.963		19.7927	47.274		19.2783	45.4317		20.3813	46.966		19.5633	46.2497		19.82	47.3417		19.3537	47.8237		19.422	47.589		20.6107	49.621
899	903	1	2.32	QKLET	33.0537	55.0403		28.817			31.2177	55.6133					30.7883	54.3575		32.8457	55.3635		33.1295	53.001		31.9397	54.936		31.883	56.3817		33.296	70.545		30.2703	54.09		30.4293	53.7767		31.5127	53.657		29.1953	56.0155		31.2627	56.703
904	915	3	2.75	YTEKKDEETKVL	60.6303	96.2947		55.1377	95.166		55.8807	95.0047		58.3183	95.1855		55.9543	92.904		58.2413	96.1925		56.1785	97.6585		56.789	95.0633		56.825	91.9017		58.655	93.2487		55.369	93.464		60.77	95.6517		56.3617	95.7793		55.532	96.7975		58.451	96.4753
904	919	4	10.07	YTEKKDEETKVLLDKF	30.2713	83.606		26.024	76.887		26.6357	79.4757		26.7387	84.39		26.9103	76.341		28.214	79.2515		27.056	79.0825		27.5477	80.3823		27.9113	75.0037		29.4873	81.3423		27.186	79.5503		27.5367	83.0203		27.5337	77.5853		28.2457	76.5095		28.7407	80.283
904	922	4	9.85	YTEKKDEETKVLLDKFNTE	26.0397	82.646		24.6143	80.8485		26.898	83.5293		24.8393	81.1855		25.5555	71.896		26.695	83.8635		25.7275	85.1385		25.5467	84.804		25.8807	78.1647		26.9067	82.5443		25.7257	82.012		25.6367	84.1443		25.955	82.7727		25.4957	82.1505		27.459	82.523
904	925	3	10.89	YTEKKDEETKVLLDKFNTEVEN	28.3073	83.045		24.268	83.144		25.934	83.1247		25.301	83.622		28.166	86.2785		25.685	84.1905		25.439	85.417		26.2377	82.221		25.209	80.487		27.7913	87.4017		26.472	83.708		26.3343	84.6517		25.5217	85.3567		25.7517	83.287		27.6247	86.5563
916	925	2	5.86	LDKFNTEVEN	20.0787	65.849		17.2233	65.0365		18.0207	66.0273		18.195	65.153		18.1213	63.5345		18.1613	66.8		17.6775	66.4145		18.587	65.8763		17.9037	63.3533		19.1493	66.83		18.3297	65.2347		19.1803	67.4983		17.5607	67.2407		17.8343	68.4095		18.4547	66.092
917	925	2	4.38	DKFNTEVEN	21.092	72.0087		18.848	71.724		18.733	73.0697		18.4117	69.323		18.9503	71.003		19.4097	71.791		19.884	72.795		19.6303	72.7053		19.7083	71.2507		20.6597	73.369		18.947	73.9037		20.1233	72.612		18.9043	72.7733		19.4777	74.6195		20.0017	74.6003
920	926	2	8.64	NTEVENF	40.5393	71.9763		37.7603	69.191		37.415	73.8813		38.791	73.297		36.546	73.592		39.3313	76.7385		39.846	75.943		37.1233	79.349		37.2917	65.623		40.4373	78.212		35.5567	73.7883		41.4097	75.6217		39.9513	73.7947		36.0137	77.0915		37.6997	75.7533
923	948	4	14.58	VENFKLDEDEKSFNDAKSIVSNTINE	28.263	73.902		22.6507	75.356		23.5527	71.3127		27.2045			24.0447	67.681		22.4077	63.779		21.2	66.4425		25.096	66.3363		21.6453	63.0563		25.281	64.025		20.8057	63.7833		20.565	69.457		21.8807	66.728		19.7593	67.11		23.0897	68.2077
925	948	4	14.32	NFKLDEDEKSFNDAKSIVSNTINE	22.2097	66.5233		20.576	72.4475		19.5433	66.635		22.509	65.5965		21.717	66.493		21.6373	67.194		22.0105	71.7045		21.1247	66.9377		21.639	63.549		22.5663	68.7107		20.9297	66.6973		21.248	65.0913		21.9387	68.843		22.6823	72.029		23.578	70.424
926	940	4	7.41	FKLDEDEKSFNDAKS	37.922	65.2393		28.2763	69.07		29.397	64.1443		30.6927	63.3095		32.081	56.887		31.0263	66.6545		28.86	72.6845		30.921	66.474		29.945	59.084		33.481	64.5923		31.0857	62.1117		32.576	73.1743		31.995	66.356		28.8047	67.055		36.7303	71.923
927	948	3	12.69	KLDEDEKSFNDAKSIVSNTINE	22.0777	71.499		18.8607	75.9465		20.7123	73.082		19.464	73.735		19.285	69.4495		20.8787	73.5445		20.773	71.883		21.24	71.331		20.4693	71.7953		21.9887	71.6603		20.0737	71.2447		20.1283	74.054		19.7927	70.1087		20.814	71.6875		20.9357	74.3633
931	948	2	11.85	DEKSFNDAKSIVSNTINE	19.2373	60.115		14.9367	60.146		14.6607	58.2803		15.833	57.3465		16.4467	55.17		16.614	57.609		16.816	61.334		16.6893	56.4497		17.9587	58.3867		17.0113	58.5633		18.1803	59.8537		16.928	57.9497		16.8687	58.694		16.197	58.371		16.4863	60.005
941	948	1	3.94	IVSNTINE	6.52733	41.6873		7.155	33.425		6.80833	38.1133		7.12233	32.5905		6.06233	37.2715		6.40833	38.799		6.593	35.68		5.74767	38.0807		6.76667	36.703		7.90133	38.1873		5.52967	37.2997		6.19867	39.5113		5.61133	38.9017		6.90067	38.596		6.59267	41.8143
946	966	3	10.26	INEVENENKNIDSIKKVNIAM	9.14467	26.555		19.5317	52.056		4.05467	29.3375		7.202	28.346		13.208	51.731		3.433	30.099		6.8975	43.402		2.85433	26.331		4.792	36.6617		3.34067	31.923		8.51367	24.8957		4.31633	31.9403		5.109	33.854		5.84967	31.3065		7.66733	28.6955
949	963	3	3.17	VENENKNIDSIKKVN	-3.79667	36.496		20.528			-1.90067	32.368		6.005	37.363		10.117	39.968		1.16767	34.751		6.105	28.803		3.58733	35.4085		-1.12733	28.296		4.861	29.7075		0.327333	33.7055		4.557	41.177					9.472	30.559		1.20733	37.078
949	973	4	5.63	VENENKNIDSIKKVNIAMKRSRSNQ	10.471	27.981		5.36267	36.806		4.097	27.653		0.6125	35.291		8.90133	57.562		4.718	33.2145		3.966	37.6845		7.00067	25.5907		2.74967	21.8003		5.986	25.8643		5.96467	25.146		6.72633	26.668		3.507	36.7773		1.97467	34.782		6.88267	33.5603
949	977	5	6.05	VENENKNIDSIKKVNIAMKRSRSNQQSVE	9.898	26.7513		9.147	37.3485		8.55033	27.854		8.51333	26.684		9.71733	26.2965		8.414	30.6285		8.651	29.013		9.471	28.208		7.819	26.433		9.258	27.528		8.63433	25.4083		9.929	29.328		7.878	29.193		8.75467	28.945		10.4617	29.5977
949	979	4	7.79	VENENKNIDSIKKVNIAMKRSRSNQQSVEQL	9.74933	27.2063		8.20767	32.861		9.823	27.1655		9.53267	23.733		9.225	23.987		8.019	22.362		7.7075	29.429		8.82733	25.882		8.71467	24.1137		9.67367	25.0087		8.75067	23.6687		9.393	25.634		8.496	25.757		9.39	27.157		9.65433	29.2577
967	979	3	2.97	KRSRSNQQSVEQL	9.38467	35.285		8.65667	34.508		9.60733	34.8327		8.91533	33.5055		9.918	30.411		9.474	35.1		9.995	34.1565		10.0583	33.913		10.0993	34.0523		11.1557	34.1543		9.252	34.2373		9.416	34.4657		9.87633	33.1223		9.09233	35.6485		10.835	35.1443
967	1000	7	9.98	KRSRSNQQSVEQLIRNKDNLLKEKMEKHFQKINT	9.75533	37.9413		9.08367	41.7165		8.95133	38.781		9.949	35.42		10.3283	39.1705		10.1013	41.7375		10.062	41.1975		10.8263	37.7523		11.474	35.624		10.7373	37.8033		9.48633	37.5067		9.19467	38.617		10.8363	39.7177		13.4357	43.129		8.72033	33.166
978	1000	5	6.97	QLIRNKDNLLKEKMEKHFQKINT	13.1377	44.567		12.4443	49.0095		12.2183	47.3627		12.082	42.057		12.319	45.9135		11.803	45.249		10.955	48.229		12.822	43.3923		12.121	41.727		13.3473	43.529		11.1277	40.4573		11.896	43.0097		12.3043	43.165		11.7533	44.401		9.578	32.864
979	1000	4	6.41	LIRNKDNLLKEKMEKHFQKINT	10.9517	42.243		10.2107	41.8285		9.41633	42.51		7.82933	39.6255		9.72667	37.8025		8.64767	42.1735		8.201	40.827		9.58167	39.3853		9.18167	39.078		10.4403	40.1113		8.80867	40.2217		8.96333	38.497		8.922	40.19		11.8617	39.788		7.21333	29.8453
980	1000	3	5.95	IRNKDNLLKEKMEKHFQKINT	12.6477	42.9993		10.516	44.416		9.89667	39.8983		9.95767	39.6115		10.4887	37.0335		9.982	43.2515		10.379	42.373		9.61733	42.0617		10.3277	41.3203		11.614	41.877		11.9023	39.4603		11.279	42.128		11.0873	41.4017		10.6583	42.422		8.372	29.427
987	1000	3	2.61	LKEKMEKHFQKINT	11.492	49.2957		9.347	50.0345		9.80933	48.737		10.4983	49.448		9.91067	52.6205		10.1673	49.1665		10.774	57.478		10.8827	49.537		10.9577	48.0037		11.9043	48.5237		10.4513	48.0127		10.3933	50.2923		10.3867	50.2023		9.37167	51.227		3.949	14.651
987	1002	4	3.12	LKEKMEKHFQKINTDE	27.388	50.066		25.1113	50.6345		24.9083	54.9877		26.7787	52.4245		26.1753	47.6425		26.7877	57.9495		25.665	50.8205		27.3293	54.6253		24.6147	46.5987		26.258	53.919		26.19	48.5027		29.0733	50.4603		27.5193	55.8853		24.4007	61.821		9.42367	16.7483
988	1000	4	1.18	KEKMEKHFQKINT	13.358	54.6063		11.078	56.1905		11.8663	54.88		11.5983	54.6545		10.838	54.511		10.8393	56.0675		12.6805	55.015		12.808	53.1117		12.7073	52.3827		13.058	54.9323		11.381	54.3363		11.335	53.8507		12.6463	55.1393		9.971	56.054		4.332	18.717
990	1000	3	1.36	KMEKHFQKINT	11.0867	49.6207		8.39267	48.35		9.799	49.5683		9.56733	50.2255		8.734	49.89		13.4247	49.053		9.945	51.8075		11.5053	48.631		10.9183	49.728		11.4883	51.2087		10.9013	50.3023		12.7453	50.2193		11.5537	50.723		5.99633	47.951		3.552	13.6513
1001	1012	2	8.63	DEIIGQSAKANL	53.2747	81.9463		52.2347	83.614		51.0897	86.7767		51.876	83.3245		51.4387	81.849		49.633	84.3415		48.7685	84.686		51.698	85.2603		50.1833	80.467		50.1283	82.7437		50.427	81.552		52.5663	81.823		50.118	83.5677		49.2213	86.2405		14.3003	24.6047
1001	1016	3	14.63	DEIIGQSAKANLLNNL	34.3323	55.8623		28.2163	62.7095		26.2027	56.8953		27.94	52.2045		27.2007	52.5735		27.2033	55.96		25.4275	57.7375		27.0607	57.102		24.892	54.3157		26.516	54.643		24.4033	50.6183		29.011	54.9793		26.1827	61.937		25.9263	56.1715		9.394	17.187
1003	1012	2	5.22	IIGQSAKANL	52.543	75.724		48.3267	73.7295		49.6393	76.135		50.7427	69.7225		50.483	70.3265		48.7487	72.2925		48.568	73.807		51.4843	73.0843		49.827	68.9247		48.7133	73.3897		47.3853	70.6343		53.0977	73.8473		49.3283	73.771		49.2783	78.427		10.86	16.5633
1003	1016	2	13.27	IIGQSAKANLLNNL	36.3477	60.9803		29.118	59.016		29.5717	55.2843		30.62	51.928		30.571	52.604		29.5843	56.6125		29.2345	59.298		30.439	56.7917		29.0343	54.4693		31.2323	55.658		28.6917	53.5387		31.1913	57.1793		29.885	57.3387		29.806	57.65		9.67267	21.3597
1009	1016	2	10.81	KANLLNNL	22.968	49.2453		17.827			21.3047	43.354		20.5543	48.5625		20.4903	42.586		22.6923	45.796		20.3665	53.0815		23.0007	51.1983		21.4897	46.9933		21.839	48.1477		20.268	47.5373		20.8793	54.3903		21.1603	51.5247		20.1957	50.2525		12.1533	27.4523
1013	1019	1	4.46	LNNLESE	31.637	57.793		30.688	56.3405		28.3613	57.551		29.761	57.2715		29.6103	54.3995		30.5697	56.5445		29.4335	59.543		39.114	64.8963		28.6417	57.3317		29.1803	58.2167		28.8263	58.182		31.0473	57.212		28.8623	58.7387		29.471	57.475		26.3367	47.1567
1013	1021	2	3.72	LNNLESEKA	28.4127	64.6523		26.4493	61.769		27.1733	62.9517		26.5283	62.0925		26.3007	61.6465		27.7127	97.779		26.941	63.39		27.622	78.7397		26.7947	74.168		27.9373	80.5897		27.308	63.0683		27.5017	80.8907		27.6523	63.4973		25.8973	76.668		26.439	55.0423
1013	1025	2	9.31	LNNLESEKAIINE	14.716	46.1683		11.675	44.553		11.9493	44.786		11.9897	42.9015		11.8603	42.259		12.0567	44.843		12.2665	45.3065		12.519	44.8667		12.2007	43.7917		13.0663	45.0857		12.5043	43.8463		12.43	44.8647		11.8257	44.788		12.0237	46.2345		12.335	41.3777
1013	1032	3	15.89	LNNLESEKAIINEQLNDAHL	33.6457	58.5007		31.4987	57.9845		31.4947	55.7837		31.6857	54.9055		31.7323	54.779		32.1423	57.7295		32.2	57.5185		32.1073	57.2247		31.74	55.8897		32.7453	57.4557		31.6413	56.449		32.2327	57.285		31.6903	55.7153		31.4527	57.682		32.5387	55.249
1017	1025	2	4.51	ESEKAIINE	13.23	46.3663		10.7363	44.4065		11.3743	45.175		10.8233	43.662		9.93567	44.3715		11.219	46.107		12.093	46.5865		11.4733	45.031		12.1537	45.2793		13.5107	45.2203		11.3487	44.6863		11.6603	45.7563		11.4357	45.5647		11.002	47.359		12.1217	44.82
1017	1027	2	9.39	ESEKAIINEQL	12.6123	40.996		10.473	40.198		10.388	42.1647		10.4083	39.899		10.6403	40.6115		10.9643	40.731		10.7675	41.132		11.0437	40.837		10.954	40.1827		12.1017	42.814		10.4853	40.637		10.531	41.1333		10.5077	41.5397		10.3833	45.3275		11.0777	41.1373
1017	1032	2	12.16	ESEKAIINEQLNDAHL	43.3747	63.6753		39.3837	63.4685		38.3357	59.9477		39	60.6915		40.755	60.947		38.2623	60.354		39.1165	61.6675		40.4017	64.2147		40.3687	60.4587		40.9017	63.7813		40.4013	60.307		41.4243	66.7273		39.5163	62.7233		39.1923	65.187		40.9247	65.1367
1020	1032	3	9.34	KAIINEQLNDAHL	41.8847	54.2467		36.9107	53.4435		37.6643	51.8227		38.6907	50.4565		37.5263	50.1215		36.2553	50.819		37.2735	52.2795		38.202	53.106		37.457	51.7373		35.6927	50.6403		37.5877	51.6013		40.416	52.4167		37.206	52.0707		37.1927	52.6065		39.6713	55.3257
1022	1032	2	9.88	IINEQLNDAHL	51.943	55.99		48.284	57.006		46.001	56.044		48.419	52.803		47.8843	59.834		46.66	52.945		45.591	65.878		47.074	55.952		44.2413	59.276		46.8167	54.129		45.957	55.183		49.7487	60.9355		46.5153	53.1175		45.745	71.224		48.1103	62.704
1026	1032	1	5.28	QLNDAHL	71.055	76.9873		64.0013	72.565		64.3893	73.851		65.727	71.547		65.0817	67.5965		65.4263	72.484		60.412	74.6845		66.6853	73.5037		66.476	69.8213		63.9963	74.4123		66.93	70.2947		75.919	75.0197		62.8997	75.676		63.268	71.3745		68.159	73.959
1026	1034	2	3.88	QLNDAHLND	48.1113	69.3607		42.8503	65.131		45.531	67.59		43.5507	65.988		45.731	64.178		45.9177	67.5915		43.877	68.985		46.1577	67.8553		43.9547	64.998		44.4907	66.6173		45.43	65.3967		49.4133	68.7203		42.9193	67.9183		44.0363	68.55		47.9597	68.5997
1026	1037	3	11.17	QLNDAHLNDLKL	17.9803	24.038		11.3883	26.5495		10.467	19.435		10.336	18.8825		12.4247	17.5165		10.1433	24.145		7.84	23.227		11.948	21.9047		9.79833	19.0743		3.546	1.14567		10.1007	17.0747		12.892	23.8127		11.537	21.7507		11.085	19.0565		12.2177	23.8127
1033	1044	3	11.96	NDLKLQIEKTLS	5.203	17.846		4.07433	17.8195		4.50133	16.196		4.55267	16.269		4.319	15.8245		4.86733	16.358		5.658	15.2575		4.84267	15.2673		4.617	17.5677		5.391	17.341		5.49533	16.063		3.53033	17.1163		3.44967	15.1263		4.55933	14.0765		5.51767	19.543
1033	1045	3	14.41	NDLKLQIEKTLSY	5.68	20.7407		4.64367	19.1295		5.697	16.6897		3.85067	18.5435		5.06533	17.3055		4.45033	18.251		4.2025	16.714		3.94133	19.0713		7.101	18.435		4.50567	17.2003		3.90433	18.038		5.218	16.5097		6.39533	17.1763		4.04133	19.222		6.05767	19.784
1035	1045	3	11.27	LKLQIEKTLSY	7.51867	15.202		2.14467	14.5305		4.333	18.6863		5.17333	18.3685		-0.552	13.4245		2.89833	16.556		4.375	13.846		5.824	14.8593		3.664	16.1793		6.08167	18.1917		2.92267	15.362		3.07933	16.8417		8.63733	14.5903		5.04267	14.62		5.65467	18.9857
1038	1044	2	1.46	QIEKTLS	3.425	16.0333		2.529	13.437		3.46267	14.3127		2.63633	12.545		2.06533	15.6625		2.06467	14.471		5.924	11.844		4.562	15.096		3.49533	15.171		5.06433	14.3173		1.73633	12.6407		3.896	14.6683		4.86667	13.794		3.05433	13.4695		3.29933	15.636
1038	1046	2	8.27	QIEKTLSYC	3.94033	16.106		3.56433	13.327		6.273	11.165		3.14433	9.4185		4.651	19.269		4.68367	17.9995		3.5545	16.091		4.89233	14.18		3.618	7.259		6.48067	15.8353		4.75267	12.6137		5.13367	15.205		3.89767	11.5247		4.80133	11.3445		5.48367	16.0177
1038	1051	3	5.7	QIEKTLSYCEKSRE	8.171	28.289		6.45633	27.817		6.39633	26.5753		9.436	32.831		7.10433	27.6255		6.77733	27.7365		6.9215	27.27		6.01167	28.6453		6.136	29.2967		7.93733	27.2637		4.74033	28.2253		7.017	31.5293		6.038	30.9607		7.81967	30.494		7.28333	28.9495
1045	1064	3	3.76	YCEKSRENIKGNNGTHPEEL	59.8413	84.1127		55.7153	83.6015		55.335	83.149		57.549	79.287		57.19	80.0185		55.6123	84.3575		53.91	86.2695		57.053	83.1867		54.259	79.6423		55.7123	82.2967		55.8697	79.1213		60.7137	83.5467		56.8373	84.2817		56.287	85.267		60.2157	86.506
1045	1066	3	3.32	YCEKSRENIKGNNGTHPEELNA	68.6963	87.326		65.449	87.3155		66.1173	84.7653		67.6267	82.3285		65.3383	82.7615		65.4333	88.848		63.1065	88.9895		65.5943	85.471		63.7947	81.0853		65.4003	84.1667		65.2123	83.551		69.2873	86.8657		66.383	85.6203		64.7033	86.897		68.602	89.14
1046	1064	3	2.63	CEKSRENIKGNNGTHPEEL	66.705	91.79		62.2143	89.472		62.0747	89.367		64.3683	88.1255		64.73	87.273		63.9913	92.3535		60.671	92.7195		64.4483	89.7463		62.7963	86.649		62.5673	88.091		62.8513	87.4777		67.369	91.1467		64.0763	90.2467		63.5297	93.2145		65.3837	92.2513
1052	1066	2	3.25	NIKGNNGTHPEELNA	97.855	103.346		92.2753	102.451		92.707	100.96		95.2837	102.078		95.9597	97.522		93.3283	100.411		92.0365	104.261		95.271	101.69		89.8747	98.0773		89.7693	102.041		93.5533	104.977		99.9563	95.684		91.84	90.62		91.2	106.428		97.4597	110.028
1052	1068	3	3.27	NIKGNNGTHPEELNASE	93.338	98.366		89.6397	97.832		89.4713	98.9533		94.2627	96.611		93.2287	93.636		91.245	98.446		90.2685	102.374		92.842	98.3217		90.5803	92.2427		90.0527	96.1827		91.963	94.833		94.8913	98.95		93.9547	99.2747		90.563	97.8395		94.326	97.875
1067	1081	2	12.4	SEIEWEATKGKIETL	50.434	71.988		43.8417	74.9195		42.7057	67.4903		44.4873	63.5615		45.96	62.162		43.2297	66.778		41.428	69.965		43.1867	68.271		41.589	64.986		43.8747	65.0763		44.6193	66.7103		46.133	66.2997		42.9177	69.073		44.5427	66.421		45.65	73.198
1067	1085	3	12.44	SEIEWEATKGKIETLNSNY	44.0633	62.6857		37.2877	69.365		37.567	59.016		37.7837	54.7135		38.674	58.0175		37.393	61.6785		36.169	63.792		37.677	61.382		36.4527	58.4933		38.7297	58.5157		35.648	57.9953		39.365	60.124		36.4477	60.3123		38.274	63.8435		39.959	64.889
1069	1080	3	8.23	IEWEATKGKIET	49.1513	73.6117		46.0423	74.429		44.432	72.6477		48.005	71.6775		46.6433	71.4015		46.1587	71.179		44.402	77.2555		46.595	73.6473		44.7627	69.3437		46.0207	72.168		45.8957	69.386		47.381	71.854		44.9013	72.5357		46.2757	73.281		47.322	76.492
1069	1085	2	11.45	IEWEATKGKIETLNSNY	36.7117	60.643		30.1503	62.8035		30.698	57.4397		30.824	54.4005		31.3893	52.8585		31.0457	58.3695		29.6135	59.2435		31.069	58.881		29.3773	55.091		31.8323	56.7303		30.2267	55.1037		32.5783	57.9243		30.0437	58.3527		30.2213	58.853		33.8637	61.8913
1082	1088	1	6.88	NSNYQAL	3.44967	27.413		2.28267	24.732		2.548	26.3383		3.196	21.306		4.22767	27.9315		2.447	29.3415		2.29	27.118		2.78367	27.2577		3.524	23.7167		2.59633	30.337		2.80167	27.8347		3.43067	26.0377		3.56533	23.9853		2.83067	25.0495		3.29233	26.3923
1082	1093	2	5.9	NSNYQALNKNMD	5.51833	32.4503		4.72267	31.4955		4.60733	31.6333		4.61333	29.792		4.58833	30.3005		4.88833	32.143		4.5015	30.074		5.19933	31.5887		5.267	31.4563		5.674	32.2913		5.324	32.3353		4.70567	31.659		4.782	32.198		5.163	34.026		5.51567	33.5053
1082	1103	4	12.67	NSNYQALNKNMDDIINKQHDEM	8.25467	30.6413		7.34633	30.413		7.92667	30.6757		7.656	31.5545		7.67067	30.1475		7.329	30.7665		8.2005	32.579		7.989	29.566		7.98833	29.5467		9.21	30.675		7.872	30.0753		8.08367	30.915		7.68133	28.1517		8.35533	33.32		8.254	31.732
1084	1103	3	12.07	NYQALNKNMDDIINKQHDEM	9.042	26.399		8.02933	31.246		8.34433	27.195		7.70267	22.1295		8.48133	24.8135		7.573	25.397		7.9715	26.0405		7.972	25.8403		8.13033	25.1283		8.55233	26.6617		8.11033	26.56		8.46233	25.1957		8.27667	26.6963		7.935	27.653		9.34533	27.6203
1086	1103	3	9.45	QALNKNMDDIINKQHDEM	9.195	17.968		7.88867	20.725		7.85267	16.39		7.434	23.3175		7.37933	18.521		7.01233	19.272		7.988	19.249		8.89767	17.734		8.05367	18.0917		7.56733	18.2937		8.252	17.9773		7.96767	19.4763		8.20267	19.8643		8.54667	19.5245		9.00767	20.6337
1089	1103	3	7.42	NKNMDDIINKQHDEM	9.75833	18.0127		9.12933	22.651		8.66133	14.7743		7.457	30.8945		7.54133	15.7535		7.631	18.43		7.924	14.7765		9.543	16.829		8.47267	15.2103		10.5037	18.0383		10.0597	17.7737		9.73767	15.2303		7.68367	16.9103		7.99933	17.762		10.7033	16.848
1095	1103	2	1.15	IINKQHDEM	7.61267	24.9813		12.6103	21.466		9.35467	21.49		10.6743	17.2315		11.769	21.977		8.61367	18.5545		11.778	16.475		11.0837	22.2703		14.335	19.5783		13.3717	15.3037		9.068	18.1433		14.785	25.836		12.1	23.74		2.82867	21.454		12.5493	22.7003
1105	1118	4	5.11	VLIDRDIKEKGKDI	17.8887	28.5893		15.578	28.446		16.781	27.9433		15.0093	24.095		16.033	30.6605		18.132	24.8285		15.9425	25.3915		19.279	26.3277		18.6293	28.1433		17.3753	24.6613		19.1547	29.0093		18.3773	30.493		17.4563	33.7917		17.1463	32.0145		18.845	26.6223
1107	1120	2	5.73	IDRDIKEKGKDIEL	17.8017	24.6603		12.957	30.319		14.2083	25.663		14.6053	26.7045		16.8617	28.7635		12.6413	22.7975		15.1515	24.5765		16.1077	24.681		16.5763	23.3827		16.887	27.6143		15.075	20.5513		16.2113	27.856		14.4027	28.809		15.9123	23.757		17.4127	26.9243
1118	1136	4	13.13	IELKVEQRIQALEKMKAKL	14.5167	49.353		12.695	52.1825		12.506	54.301		12.2227	53.467		13.796	52.0575		11.8913	47.9255		13.8145	51.935		12.7507	54.763		13.1483	49.3107		12.72	49.594		13.2607	48.797		11.97	50.4487		11.8247	49.833		12.2703	50.3845		13.2253	50.124
1120	1136	4	11.07	LKVEQRIQALEKMKAKL	15.6177	55.118		12.15	59.754		13.2377	56.1715		12.2663	53.579		12.7077	53.075		12.6043	53.471		13.979	55.669		13.4317	50.979		13.0253	51.6475		14.671	50.917		13.735	48.128		13.1397	55.792		12.672	52.063		13.4263	50.833		14.0133	55.735
1121	1128	2	0.64	KVEQRIQA	5.78867	40.073		4.07733	38.149		4.426	37.108		4.28767	39.031		4.377	36.196		2.98133	27.8385		5.615	38.8045		5.34033	38.7443		5.47767	36.6857		5.99033	39.8997		4.02733	38.4257		5.74967	39.7133		5.30033	37.6107		4.02933	39.057		4.36533	35.1147
1121	1132	3	7.98	KVEQRIQALEKM	11.8843	41.6337		9.093	41.7785		9.86033	42.8703		8.53867	40.3485		11.3277	39.636		9.30767	38.7565		9.273	43.989		9.486	42.3213		9.50667	40.6513		11.8063	42.294		9.80667	42.2723		10.1053	41.8927		9.807	41.3617		8.098	41.882		10.3577	45.194
1122	1133	3	8.08	VEQRIQALEKMK	11.8843	41.6337		9.093	41.7785		9.86033	42.8703		8.53867	40.3485		11.3277	39.636		9.30767	38.7565		9.273	43.989		9.486	42.3213		9.50667	40.6513		11.8063	42.294		9.80667	42.2723		10.1053	41.8927		9.807	41.3617		8.098	41.882		10.3577	45.194
1129	1139	3	6.6	LEKMKAKLSSF	56.474	81.661		52.157	83.101		51.8893	79.6073		51.2163	78.496		52.068	77.0935		52.3773	81.7365		52.5595	79.7785		53.371	80.5293		50.054	74.6443		54.718	82.483		52.5777	76.433		55.5323	81.6		51.5893	81.5367		52.5597	80.714		54.229	82.8013
1130	1139	2	4.93	EKMKAKLSSF	75.317	97.51		64.0407	97.8175		72.2653	95.962		67.6033	98.7125		68.0813	97.366		68.142	93.7855		68.6365	100.934		70.304	95.3317		66.408	96.304		69.6287	92.6267		64.1283	96.0437		68.1367	98.1657		70.169	99.437		64.98	96.4995		68.754	98.704
1131	1143	3	4.5	KMKAKLSSFDTNE	83.46	92.6907		73.688	94.562		76.879	96.9227		78.9333	84.069		76.4287	86.5885		75.0915	101.784		75.1835	98.436		74.4067	86.614		79.3795	82.8197		76.1537	89.345		74.0405	90.2007		79.22	89.9873		75.5193	91.021		68.94	93.095		81.0553	88.8305
1137	1143	1	3.58	SSFDTNE	105.356	95.8117		101.759	94.24		98.1047	91.6963		101.645	92.697		107.332	92.728		99.074	95.296		99.5165	92.3295		100.056	94.4733		98.2727	90.1693		97.83	92.6357		99.3503	91.121		103.345	93.8213		98.1653	94.874		98.7997	95.917		102.509	96.0413
1137	1157	3	10.77	SSFDTNEDVKKYQSDINKEEL	89.7933	97.898		88.2123	98.9015		86.5277	94.5473		87.2637	94.813		86.206	92.658		86.334	99.817		84.337	100.338		86.073	97.1727		86.032	92.675		92.2803	93.817		83.6657	94.155		98.467	90.724		98.4997	100.723		84.554	96.971		87.449	99.718
1140	1157	4	9.55	DTNEDVKKYQSDINKEEL	89.9143	100.978		86.39	98.737		84.3127	99.493		87.8687	97.3065		87.593	95.8395		85.0627	100.856		88.1885	100.177		87.7697	99.6667		83.9743	95.7947		94.167	98.1583		88.6543	97.3493		89.6673	100.159		87.947	98.3277		85.3403	99.491		85.4273	103.494
1144	1157	2	6.91	DVKKYQSDINKEEL	91.1737	98.34		87.3637	98.634		86.183	97.482		86.7953	93.19		87.3443	95.327		86.477	97.353		85.4715	99.33		86.2567	97.0577		86.3093	92.8287		85.8117	96.9203		87.651	94.2737		90.5937	97.942		87.5563	96.7187		87.0993	97.7285		88.7153	97.3047
1158	1165	1	4.44	IKLKEMST	3.04067	40.7467		2.48033	39.864		2.81033	41.2597		2.878	39.9325		3.58267	39.701		3.67233	39.8855		3.2085	40.844		3.647	40.4427		2.79967	40.438		3.74	41.496		2.75967	40.7707		3.91767	40.6413		2.77033	41.0303		3.97567	41.2245		2.67967	39.4307
1166	1178	3	6.18	AVLNKIDQNKNQL	5.05733	39.348		4.07633	36.4555		4.67633	37.3407		4.268	35.161		4.826	36.56		3.664	24.994		4.896	36.83		4.93533	37.2033		4.96467	36.4417		4.858	37.5867		4.80667	38.2927		4.81467	36.9083		4.622	35.9513		4.46967	41.1465		3.97133	23.491
1166	1181	2	9.92	AVLNKIDQNKNQLINV	9.18967	45.0207		7.50067	43.982		7.611	41.761		7.04867	38.8515		6.84367	37.3215		5.761	23.2255		7.6295	43.684		7.60567	42.3403		6.933	40.0337		7.65733	41.343		7.15567	40.6813		7.65033	42.0323		6.98733	43.602		7.35067	41.6255		5.614	22.9977
1166	1187	3	6.11	AVLNKIDQNKNQLINVKTKSSG	11.8043	50.9047		8.926	52.7145		10.94	50.4577		9.66367	49.99		9.897	47.168		4.45033	23.2065		10.5855	53.282		9.993	50.9313		10.6453	47.854		11.706	50.2303		10.4723	49.583		10.4893	51.642		9.945	50.742		9.25567	51.613		8.065	34.9987
1168	1178	2	6.22	LNKIDQNKNQL	6.134	40.3433		4.50167	41.003		4.359	37.8747		5.095	36.21		5.44567	38.1725		5.01667	25.248		4.355	40.5095		3.87433	38.5477		5.23067	42.4207		6.04467	39.7053		3.77967	37.342		5.21	38.1083		4.889	42.013		5.457	41.4685		4.815	23.9733
1169	1181	2	7.9	NKIDQNKNQLINV	9.08533	48.0747		8.22267	48.449		7.34933	51.3035		6.961	46.628		7.16233	48.799		4.52267	26.91		8.001	50.029		7.70433	48.791		8.17733	45.8593		9.093	48.3867		7.753	48.9075		6.684	49.481		6.65933	47.381		5.989	47.845		5.139	19.9635
1169	1188	4	5.32	NKIDQNKNQLINVKTKSSGY	13.1337	52.0317		10.5333	50.7175		11.9083	50.0627		11.1277	49.378		12.465	50.017		4.90467	20.074		11.0105	52.8745		11.5733	50.7367		11.1837	49.3343		11.8977	51.5467		11.2937	48.3523		12.4277	52.3093		10.743	51.624		11.3363	52.116		9.17133	35.8207
1179	1188	2	2.29	INVKTKSSGY	18.1103	61.6043		13.8617	60.0415		16.136	62.507		14.8373	65.5525		16.2883	59.328		5.20367	17.288		15.827	65.619		16.5277	62.0187		16.6437	63.138		17.261	63.4483		15.6867	64.3907		16.172	62.224		15.4467	63.89		15.578	65.5015		11.4117	53.4663
1179	1209	5	3.03	INVKTKSSGYVAESNGIKNKQTEPSQEKDKQ	53.043	70.092		49.345	72.1805		48.856	68.1287		50.578	65.977		50.9477	66.2265		35.0037	41.3855		48.5535	72.405		49.927	68.968		49.1807	65.2887		49.8807	66.343		50.6313	66.7617		53.1107	69.914		50.0453	69.9697		48.616	68.3485		50.6833	67.1507
1188	1209	3	0.92	YVAESNGIKNKQTEPSQEKDKQ	73.2437	89.876		72.8685	89.25		70.776	88.4567		72.6135	88.1525		75.282	88.5795		54.36	59.5975		71.6345	90.654		73.104	88.533		71.7073	87.8607		73.7913	89.2857		72.1705	87.3553		74.424	88.824		73.791	87.372		68.6417	89.578		75.7547	87.7393
1188	1220	5	5.3	YVAESNGIKNKQTEPSQEKDKQIVYNTNRGDIE	73.1057	83.4683		67.385	87.118		66.465	80.8443		67.7597	76.3965		68.2763	77.067		58.281	74.1455		66.657	86.3415		66.8943	83.066		65.9353	78.0997		67.762	79.299		66.088	78.708		68.673	82.304		65.8557	84.158		66.3667	83.444		70.4383	82.603
1210	1233	4	17.91	IVYNTNRGDIEKVYKNIRDMYNEL	34.834	64.9177		31.9217	66.216		32.3217	65.4153		31.7763	63.426		31.2467	62.829		36.435	70.6795		32.701	73.512		33.316	63.0513		32.1363	62.4733		32.4283	62.947		32.2883	63.1833		32.0477	63.8157		32.0837	62.1987		33.2437	65.092		20.5053	31.6507
1221	1230	3	7.19	KVYKNIRDMY	20.0453	43.1057		13.55	47.218		16.4673	49.1913		15.0335	49.475		14.9895	50.6065		32.8357	64.68		15.837	48.1285		16.3923	47.807		17.2047	49.4297		17.9215	48.018		15.777	47.7947		15.5525	46.973		14.8385	47.0377		19.324	50.41		2.63333	6.02133
1221	1233	3	11.61	KVYKNIRDMYNEL	38.1833	71.9877		33.3293	72.0735		33.6573	71.1597		33.889	71.67		33.894	70.236		42.072	79.3725		35.1615	73.4135		34.679	68.544		35.2237	69.152		37.936	72.002					41.0007	76.3247		35.0907	72.9963		34.0167	72.2505		17.8473	32.3407
1223	1233	3	12.73	YKNIRDMYNEL	40.2563	74.21		34.8877	74.005		35.732	78.416		36.2937	73.4915		36.425	76.9315		42.3223	73.382		37.728	72.3995		38.3803	70.909		37.236	73.0057		37.7253	76.141		36.2753	70.5427		38.184	72.9		34.7717	74.2945		34.614	72.2615		18.661	33.444
1234	1244	2	0.45	DDVEKEETTSN	103.49	100.002		101.575	100.886		101.86	100.504		101.028	101.161		98.4743	100.923		89.0223	101.803		98.025	102.584		99.4993	102.311		99.2913	98.8453		102.97	99.462		98.369	98.8737		100.449	99.6797		98.4217	100.529		98.0927	101.825		89.841	101.204
1234	1247	2	3.54	DDVEKEETTSNEVD	81.314	82.7877		77.7293	88.7455		75.454	84.4257		78.2683	78.305		80.7833	80.4675		69.8343	83.2685		76.9575	83.437		76.8743	84.098		75.205	81.1153		76.7173	80.8317		77.069	81.5173		77.919	84.3697		74.2123	84.305		75.4757	82.7825		67.0103	82.212
1236	1250	2	5.76	VEKEETTSNEVDNIE	47.9487	52.6083		41.0353	49.1195		40.7187	48.7723		42.787	47.211		40.6287	46.3595		37.273	48.404		39.066	50.3435		42.0637	49.5727		39.2387	47.0045		39.4497	53.918		41.2507	48.141		45.1033	54.0857		38.7953	53.056		39.0303	53.625		39.2547	52.2975
1245	1250	1	3.66	EVDNIE	-1.82233	21.641		1.274	19.6385		2.507	16.56		1.062	17.962		3.44	23.157		2.23333	17.165		3.998	19.6205		2.40867	17.4587		1.82133	18.1417		2.18033	20.092		1.19367	19.244		1.97033	22.7067		2.32033	20.2973		-0.0423333	15.212		1.07433	16.1957
1245	1258	3	14.49	EVDNIEMQYDRLLI	33.9337	55.6733		28.207	59.5465		25.7203	53.482		28.9213	48.0195		29.1233	49.23		25.595	48.9105		25.9205	52.622		26.753	56.7953		25.2433	48.3473		27.239	50.6763		24.6657	46.5373		27.8717	51.6497		27.2233	50.6017		24.5107	52.571		8.467	18.7703
1246	1252	1	5.98	VDNIEMQ	-4.064	12.4423		-5.419	3.4915		6.20633	8.779		-2.46467	0.253		-3.36433	6.318		-0.757	1.972		0.122	9.057		-5.22367	8.90433		-0.606333	15.3057		0.203	6.34433		-5.255	19.1543		-3.84667	6.047		0.760333	4.61733		3.77667	5.512		0.372667	2.803
1261	1278	4	6.35	LVQKINEENTKAKGLMEE	11.3203	46.0273		9.356	45.333		9.673	45.6893		9.42667	42.716		9.57833	40.9655		10.0067	46.9465		10.2495	46.6945		10.1363	45.8157		10.408	44.6853		10.7677	45.5183		10.1333	45.854		10.784	44.2693		9.886	44.681		9.985	47.604		11.011	47.4387
1261	1281	3	8.5	LVQKINEENTKAKGLMEEIKS	16.7513	51.506		14.2253	55.683		14.9797	50.482		14.371	50.676		14.9795	48.861		15.4457	52.957		15.0185	54.6575		14.2603	50.2723		15.2647	49.28		15.664	51.819		15.2813	51.1947		14.5693	52.6963		15.592	50.6467		14.3827	51.54		16.0937	53.2363
1262	1277	4	4.44	VQKINEENTKAKGLME	9.299	51.5167		7.38367	51.902		8.888	46.7937		8.906	49.6275		9.275	60.103		10.4267	49.8495		9.0425	51.12		9.50967	50.5377		8.87567	48.148		9.69533	50.25		10.639	49.2257		7.975	51.912		9.84267	50.1593		8.42033	53.25		10.9823	53.0997
1262	1278	3	5.16	VQKINEENTKAKGLMEE	11.367	44.9217		8.32433	46.0935		9.94	49.1667		7.90767	44.757		6.493			9.988	48.0405		9.354	48.269		10.212	44.2867		9.64033	43.4203		11.1063	45.5253		9.204	43.9127		9.429	46.757		9.40967	46.3063		8.96667	45.028		10.405	47.1613
1268	1278	3	3.35	ENTKAKGLMEE	7.52267	47.4533		8.35533	48.264		7.829	46.7043		7.79533	48.636		6.46733	46.957		6.96667	48.126		9.037	49.64		8.06367	46.384		7.87567	48.352		10.298	45.058		10.3667	44.395		9.49867	48.806		8.131	45.7475		10.888	48.27		9.90167	49.5085
1277	1290	2	14.31	EEIKSYIENIESVQ	46.2873	80.2887		41.823	78.9125		42.135	84.1687		42.9947	75.557		41.855	72.2945		44.3463	77.9165		41.2355	77.978		42.8757	78.6967		44.1677	78.1343		43.2807	77.3467		41.2147	75.575		40.1777	80.834		39.628	73.786		41.719	81.4045		43.11	77.9763
1278	1290	2	13.3	EIKSYIENIESVQ	46.7463	81.5833		44.6153	81.475		42.222	80.2577		42.8673	80.124		43.849	78.2195		43.6157	80.1725		43.2585	83.122		42.8787	79.9287		43.083	78.452		43.974	81.699		43.1323	79.2063		43.937	81.8537		41.394	80.9947		43.8007	80.541		43.887	80.7413
1282	1290	1	9.35	YIENIESVQ	54.6343	80.772		48.253	82.094		48.89	79.909		49.515	78.158		48.9097	76.3245		50.4597	80.968		48.589	82.007		49.0673	81.4163		48.4777	77.6063		51.0693	78.927		48.8327	78.424		50.658	79.6203		48.2373	80.0883		48.0877	80.822		49.9893	82.367
1286	1290	1	0.49	IESVQ	93.8447	97.7907		90.7377	97.963		94.5577	98.418		90.9637	97.522		90.432	98.448		92.5717	100.24		93.2715	99.1795		91.6447	100.095		91.884	97.477		94.1173	98.7387		90.928	97.6617		92.3437	98.841		91.853	97.9923		91.5293	99.362		92.57	97.368
1288	1303	2	3.65	SVQAKMSDETREGATE	103.524	100.749		103.199	98.482		105.346	100.137		102.459	99.234		103.453	97.537		107.905	103.306		101.304	104.444		100.275	99.895		104.365	98.5933		104.117	97.795		101.891	100.393		104.833	99.1723		102.071	98.622		104.1	99.95		104.348	102.508
1291	1303	3	0.7	AKMSDETREGATE	106.925	101.985		104.847	99.7545		103.59	102.992		106.54	101		106.922	98.306		104.616	100.859		112.02	107.529		108.57	103.203		105.231	98.1453		106.088	102.18		105.247	99.079		104.446	100.216		106.118	100.726		104.111	100.736		105.279	103.302
1296	1304	2	5.65	ETREGATEF	103.171	98.94		102.344	93.9465		101.262	97.6903		104.143	92.8195		104.998	97.086		103.106	98.967		102.828	103.235		103.008	83.2697		103.136	78.1257		102.295	99.309		103.088	95.4533		108.908	100.316		103.919	101.523		101.946	101.529		103.494	101.453
1304	1314	1	13.87	FEFNQYQQSSL	81.4313	86.3523		79.1303	93.436		73.8527	89.2923		75.711	87.9755		78.596	86.505		73.505	88.393		68.1575	89.139		73.8237	90.324		69.903	84.3327		72.231	87.666		72.7037	81.8347		77.8313	83.307		73.0413	88.7477		76.2707	93.5345		75.6703	90.534
1304	1322	3	10.7	FEFNQYQQSSLANDKKITE	45.4383	71.67		37.2457	73.8025		36.788	68.9697		38.6	64.9925		37.589	63.0975		37.553	69.2405		36.59	71.532		39.3273	68.8213		36.8977	63.306		38.6783	67.0643		36.659	63.3983		38.7703	67.29		36.714	68.2593		36.0603	68.3715		39.506	71.9357
1307	1322	2	5.1	NQYQQSSLANDKKITE	34.48	77.8977		28.8663	93.4565		30.0367	76.4413		29.4153	74.858		30.1057	101.755		31.1383	78.38		29.02	78.1995		31.6173	76.864		30.632	73.803		31.6633	75.9983		29.2563	74.415		31.1277	77.55		30.1733	77.8343		29.962	78.015		31.6267	80.4167
1309	1322	3	4.39	YQQSSLANDKKITE	22.263	77.694		17.0043	73.175		18.7287	74.67		19.29	73.615		18.7847	72.1775		19.3173	74.6815		18.6115	77.244		19.595	73.865		18.515	71.816		19.7027	74.265		18.314	73.2257		19.4823	76.0323		19.4027	75.2047		17.7243	77.6475		21.1363	77.8417
1314	1322	2	0.2	LANDKKITE	3.63867	20.7577		3.23967	18.2745		2.78467	17.526		3.891	18.851		1.105	32.968		2.57833	19.0635		4.0355	21.0755		5.296	16.174		4.54267	21.8245		6.38933	16.8507		4.34267	20.5753		4.582	21.8915		2.86367	22.614		0.762333	28.1025		4.83433	15.6175
1315	1335	5	8.72	ANDKKITEIVQHAINKKGEAE	56.7107	76.1777		47.4523	78.6785		49.6373	73.68		50.421	68.1235		46.5767	64.707		50.239	77.5995		49.918	79.1895		49.8643	72.1363		48.147	68.0023		52.5787	71.573		50.3627	71.2573		56.6683	75.408		52.3193	74.9217		43.1137	74.27		53.8893	79.3277
1323	1352	4	1.96	IVQHAINKKGEAERSKKTNEVKSIKNDVNT	34.3673	61.9907		31.0543	63.1		32.1013	61.3293		32.0063	60.058		32.3547	60.2155		32.2493	64.5425		31.3545	64.0595		31.4177	62.2737		32.349	60.1313		33.7117	61.826		31.615	60.3713		33.5063	61.8027		32.165	61.0583		31.308	62.89		34.913	64.3863
1323	1354	4	6.9	IVQHAINKKGEAERSKKTNEVKSIKNDVNTYM	21.6177	52.6563		18.303	53.0115		18.9673	46.6085		18.8573	48.4775		19.127	51.2925		19.4793	51.746		18.6255	52.602		18.1683	49.1387		19.2233	47.3857		19.6273	49.9673		18.8397	49.1073		20.1567	50.0327		18.9097	48.8757		16.891	52.0995		21.1953	52.1727
1342	1350	2	4.03	EVKSIKNDV	5.26067	23.8365		4.48933	26.964		5.021	23.0015		8.64567	32.749		2.94567	16.957		27.929	53.586		8.751	29.246		7.16467	24.8765		3.65933	20.056		4.666	22.069		8.42733	22.599		3.99133	21.983		5.67667	15.133		0.607	4.626		1.383	5.931
1343	1352	2	0.74	VKSIKNDVNT	8.08233	40.2593		5.39767	39.8865		5.57	39.0377		5.23533	42.7095		5.84533	37.2255		5.82933	42.206		8.7215	45.51		7.04133	44.495		7.76433	40.7607		7.93433	39.6317		7.49	39.6253		7.35633	40.4753		8.13167	39.969		2.47367	39.806		8.64167	42.801
1352	1374	4	11.18	TYMQQVIDEYNAMQKALGDIKNV	30.028	83.6057		26.9117	84.952		26.3413	85.3095		25.7693	84.606		26.37	81.663		27.06	86.3215		26.9785	86.004		26.996	83.2387		26.6983	82.7637		28.239	85.9027		26.3057	83.1553		26.2767	84.4233		25.5063	85.4617		27.4527	84.4445		30.295	86.897
1353	1360	1	8.95	YMQQVIDE	6.37033	28.8817		5.07233	25.597		5.012	24.6207		5.51467	23.184		6.754	21.454		4.896	23.9665		4.648	25.852		6.29767	25.1693		5.94567	22.549		6.27967	26.481		5.07067	23.3833		7.419	25.9007		5.31233	26.0837		6.14167	25.716		6.162	28.6953
1353	1378	3	19.13	YMQQVIDEYNAMQKALGDIKNVNDLL	25.775	57.6153		20.4887	58.457		21.3497	59.503		21.6273	57.491		21.4977	52.8465		22.133	65.425		22.568	60.345		22.4623	59.598		21.584	57.2803		21.6567	55.19		22.0593	55.7683		22.8673	57.8273		20.833	56.6523		20.5983	56.086		22.0043	61.004
1361	1377	2	14.99	YNAMQKALGDIKNVNDL	24.5533	57.6373		23.3207	59.6815		32.0387	59.202		23.3623	50.8655		24.0073	53.275		26.0113	52.4985		23.301	52.7725		26.6387	56.3217		23.4227	56.7927		24.9627	58.023		24.298	55.5747		25.1367	56.6373		24.0027	86.4425		26.7563	55.38		25.966	60.176
1361	1378	2	17.69	YNAMQKALGDIKNVNDLL	30.3657	69.1307		26.9993	69.0485		27.544	67.255		27.3193	67.2435		27.2333	67.2805		28.0747	68.0545		28.782	68.224		28.276	67.996		28.2393	67.0617		29.7717	69.503		28.253	68.6287		28.361	68.5223		27.545	68.6187		28.0333	70.528		28.5937	70.4203
1362	1378	3	16.98	NAMQKALGDIKNVNDLL	29.744	66.7313		25.299	67.0265		25.8993	66.3023		25.2877	65.8205		24.6407			25.682	86.6895		27.487	70.856		27.5097	67.1213		26.8077	66		28.753	68.1103		27.278	65.6843		26.0953	68.2797		25.9017	65.8847		25.5293	68.082		28.122	68.1863
1378	1389	3	3.87	LISTSGRRIAEE	99.2543	94.875		94.931	91.2195		94.4447	91.483		97.6357	89.5225		96.2837	86.7065		96.3293	93.7695		93.7535	94.258		96.754	91.931		94.3993	87.2273		93.0933	91.709		95.553	90.4427		101.965	93.4123		96.1973	95.3107		95.8243	94.3725		100.172	96.0117
1379	1389	3	2.27	ISTSGRRIAEE	98.2433	98.397		97.4273	95.225		96.51	93.4357		99.2293	93.847		98.6487	94.0835		93.8063	95.9025		99.948	97.315		100.915	97.6103		99.632	93.9607		102.943	94.7583		95.1977	93.483		101.266	96.8257		101.678	95.7283		99.0933	96.7165		93.7707	92.2763
1379	1399	3	8.43	ISTSGRRIAEEISKSTNEAEN	103.587	101.428		102.773	103.426		104.731	103.289		107.942	99.2805		107.422	102.474		106.425	105.225		104.778	102.235		103.652	105.017		105.132	100.565		101.517	101.791		105.706	101.786		108.665	104.43		104.025	102.573		105.195	99.716		106.381	102.269
1380	1389	2	1.97	STSGRRIAEE	99.1727	95.2533		96.8707	93.0195		97.0203	93.971		99.7923	91.951		99.8227	92.785		96.9363	94.5185		96.1245	98.089		98.3593	94.27		96.357	91.182		96.0193	92.046		97.2743	91.7083		101.127	95.7813		98.435	93.7387		98.698	95.682		99.9467	97.0377
1390	1400	2	5.69	ISKSTNEAENF	104.377	99.482		100.141	98.3185		98.7097	96.3565		100.717	95.055		101.274	92.5735		98.7973	97.33		96.5565	97.431		100.179	96.0383		99.687	94.0757		97.0463	95.176		99.3817	96.011		104.224	97.0157		99.7407	97.857		99.479	97.771		102.951	98.7587
1390	1413	5	11.32	ISKSTNEAENFEKQAKGELGKIND	101.308	96.1393		100.438	102.805		100.188	97.794		101.26	97.0335		102.138	95.8985		100.579	98.245		98.987	98.956		100.695	97.1687		100.226	95.0573		100.872	96.432		100.408	96.789		100.899	97.3873		100.582	98.152		100.561	97.3025		100.966	97.1827
1400	1413	2	4.07	FEKQAKGELGKIND	98.6243	96.304		98.4263	97.679		97.997	96.1843		98.6713	96.266		99.1067	97.601		97.678	98.2795		97.1285	99.139		98.4407	97.9767		97.1353	93.6663		97.584	95.7067		97.667	94.6283		100.721	96.2617		98.6873	97.1243		98.32	97.586		100.222	98.7383
1414	1421	2	2.87	IIEKMENQ	100.931	98.125		100.026	99.4325		98.2743	99.5993		100.648	99.2975		100.85	98.9555		100.746	101.232		98.732	101.504		100.226	100.43		99.3497	95.923		100.428	98.214		99.9707	98.0863		101.323	99.7123		100.425	100.475		97.668	99.067		95.5977	93.4083
1414	1424	2	7.24	IIEKMENQMVQ	100.264	93.372		98.8023	97.536		98.517	93.1457		99.1657	94.2325		98.0383	90.659		95.6643	92.865		94.6845	95.9625		96.7577	91.7457		93.975	89.342		96.209	93.2793		97.0063	93.7163		103.056	97.27		98.9877	99.3327		96.9123	92.844			96.0253
1414	1436	4	10.65	IIEKMENQMVQAKEHENKIHINL	98.386	93.8963		96.368	97.8285		95.1427	92.5697		95.3747	90.0585		96.6387	89.822		93.95	93.373		92.2645	96.6045		95.652	92.7737		94.179	89.086		95.3317	91.334		94.152	90.6463		97.2797	92.1633		94.1287	94.0863		94.573	93.871		98.2093	94.4777
1417	1436	3	7.96	KMENQMVQAKEHENKIHINL	96.8257	92.0347		93.351	94.6625		92.9023	87.5423		97.229	87.9935		96.4617	85.1835		93.6783	91.3935		89.591	92.28		94.636	91.5427		92.2453	86.6033		92.923	88.184		92.677	86.8603		99.2427	90.607		93.4387	93.6187		92.8873	91.837		98.9323	94.0657
1422	1436	4	6.75	MVQAKEHENKIHINL	98.6907	95.322		94.8177	106.307		95.149	94.0545		99.4363	93.322		100.117	92.788		94.2373	89.307		90.601	101.379		96.1393	92.6875		94.9385	88.469		92.279	91.3715		94.874	89.2155		101.209	95.07		95.982	89.397		100.191	96.723		101.953	99.7895
1437	1444	2	0.78	EDKQIDEE	103.095	97.6403		104.652	96.6175		101.705	96.232		102.053	95.528		100.783	93.5655		97.732	99.206		100.478	96.8595		99.459	97.4517		103.373	92.9583		101.479	97.6273		97.743	95.236		102.812	99.067		103.737	98.6073		98.8373	96.122		103.855	97.114
1437	1454	3	10.59	EDKQIDEEVQKIRQIHEE	105.571	103.5		103.905	104.233		106.816	103.806		106.144	100.959		108.663	100.919		108.05	102.507		107.33	104.035		107.196	101.678		104.369	97.776		105.807	100.498		105.796	99.625		105.52	101.323		107.412	101.018		105.27	102.359		106.409	102.575
1444	1454	2	2.24	EVQKIRQIHEE	103.011	99.082		101.363	100.038		102.882	102.165		103.132	98.2405		102.821	97.254		102.841	102.444		101.879	102.521		103.17	100.271		101.51	95.7863		100.938	98.3113		101.494	97.6713		106.819	99.8297		102.379	100.258		103.033	100.105		103.989	101.541
1445	1454	2	1.09	VQKIRQIHEE	103.536	100.666		101.192	98.06		101.423	100.252		104.385	99.22		104.54	96.46		103.167	102.316		100.422	100.658		104.344	99.8633		101.712	95.3513		101.577	99.596		102.318	97.9467		106.275	98.845		103.07	101.31		101.994	99.7515		105.397	100.443
[truncated: 186 more columns]
