# Supplementary material for: Naturally acquired blocking human monoclonal antibodies to Plasmodiumvivax reticulocyte binding protein 2b
Source: Nat Commun. 2021 Mar 9;12:1538. doi: 10.1038/s41467-021-21811-2 (PMC7943553; doi:10.1038/s41467-021-21811-2)
Supplement: Supplementary file 10 — Source Data [file 41467_2021_21811_MOESM10_ESM.xlsx]

## Sheet: Figure 1a
Figure 1a
	Inidividual 1 pie chart		Inidividual 2 pie chart
	VH genes	Number of clonal members	VH genes	Number of clonal members
	239_262_Homsap IGHV5-51	15	273_258_Homsap IGHV3-23	29
	253_Homsap IGHV1-69	6	241_Homsap IGHV3-23	11
	346_Homsap IGHV4-59	3	260_Homsap IGHV1-3	4
	251_Homsap IGHV3-21	7	326_Homsap IGHV5-10-1	6
	237_243_Homsap IGHV3-30	4	281_Homsap IGHV3-21	5
	252_Homsap IGHV3-9	1	256_Homsap IGHV5-10-1	1
	335_340_Homsap IGHV4-59	3	254_Homsap IGHV3-30	13
	250_Homsap IGHV4-30-4	7	283_Homsap IGHV4-34	3
	267_Homsap IGHV3-9	7	279_Homsap IGHV5-10-1	25
	277_Homsap IGHV3-53	3	Homsap IGHV3-23	8
	Homsap IGHV1-69	8	Homsap IGHV3-23	5
	Homsap IGHV3-30	7	Homsap IGHV3-13	4
	Homsap IGHV3-30	3	Homsap IGHV4-34	4
	Homsap IGHV3-23	3	Homsap IGHV3-23	4
	Homsap IGHV4-4	2	Homsap IGHV1-69	4
	Homsap IGHV4-59	2	Homsap IGHV4-31	3
	Homsap IGHV1-2	2	Homsap IGHV4-39	3
	Homsap IGHV3-9	2	Homsap IGHV1-18	2
	Homsap IGHV3-23	1	Homsap IGHV5-10-1	2
	Homsap IGHV3-9	1	Homsap IGHV1-69	2
	Homsap IGHV1-69	1	Homsap IGHV3-33	2
	Homsap IGHV1-69	1	Homsap IGHV3-30	2
	Homsap IGHV3-23	1	Homsap IGHV3-30	2
	Homsap IGHV3-23	1	Homsap IGHV3-11	2
	Homsap IGHV3-23	1	Homsap IGHV3-48	2
	Homsap IGHV3-48	1	Homsap IGHV4-31	1
	Homsap IGHV3-30	1	Homsap IGHV4-31	1
	Homsap IGHV3-15	1	Homsap IGHV4-39	1
	Homsap IGHV3-23	1	Homsap IGHV4-59	1
	Homsap IGHV1-18	1	Homsap IGHV4-59	1
	Homsap IGHV4-59	1	Homsap IGHV4-59	1
	Homsap IGHV3-23	1	Homsap IGHV5-10-1	1
	Homsap IGHV4-30	1	Homsap IGHV1-18	1
	Homsap IGHV3-11	1	Homsap IGHV1-18	1
	Homsap IGHV3-21	1	Homsap IGHV1-18	1
	Homsap IGHV3-33	1	Homsap IGHV1-18	1
	Homsap IGHV1-69	1	Homsap IGHV1-18	1
	Homsap IGHV3-15	1	Homsap IGHV5-51	1
	Homsap IGHV3-30-3	1	Homsap IGHV3-23	1
	Homsap IGHV3-20	1	Homsap IGHV3-48	1
	Homsap IGHV5-51	1	Homsap IGHV3-48	1
	Homsap IGHV3-53	1	Homsap IGHV5-51	1
	Homsap IGHV3-23	1	Homsap IGHV1-3	1
	Homsap IGHV3-30	1	Homsap IGHV3-23	1
	Homsap IGHV3-7	1	Homsap IGHV3-23	1
			Homsap IGHV3-48	1
			Homsap IGHV3-23	1
			Homsap IGHV3-48	1
			Homsap IGHV3-7	1
			Homsap IGHV3-48	1
			Homsap IGHV5-51	1
			Homsap IGHV1-69	1
			Homsap IGHV3-20	1
			Homsap IGHV3-23	1
			Homsap IGHV4-4	1

## Sheet: Figure 1b
Figure 1b	Number of somatic hypermutations in the IgGVH gene for each member of each clonal group
	*some sequencing results were poor and the number of somatic hypermutations could not be determined
	Clonal member #	237235/ 243244	239229/ 262231*	241242	250233	251249*	252248	253245	254255	256257	258259/ 273264*	260261	267268	277278	279280*	281282	283284	326327	335338/ 340341	346343
	1	24	28	24	28	33	32	27	24	23	18	32	23	31	26	18	16	19	31	36
	2	15	29	23	18	18		31	25		22	37	20	32	20	20	23	21	13	34
	3	21	29	21	30	19		32	26		18	32	21	27	20	19	16	16	33	34
	4	8	31	30	22	19		28	24		17	32	20		20	18	24	19
	5		37	27	30	29		25	19		19		23		20	19		16
	6		39	23	27			29	22		17		27		20			23
	7		32	23	31				18		21		26		20
	8		26	23					23		22				20
	9		26	23					20		19				22
	10		31	23					16		17				20
	11		29	23					26		19				20
	12		34						21		15				20
	13		30						23		18				20
	14		22								15				20
	15										17				24
	16										15				20
	17										20				20
	18										20				20
	19										20				20
	20										20				20
	21										17				22
	22										20				22
	23										20				20
	24										17				20
	25										22				20
	26										17
	27										17
	28										17

## Sheet: Figure 1c
Figure 1c	Figure 1c graph plots the mean of two technical replicates
	Detection with HRP conjugated goat anti-human secondary antibody
	X-axis	Y-axis
	human mAb conc. (µg/ml)	043038		237235		239229		241242		243244		250233		251249		252248		253245		254255		256257		258259		260261		262231		267268		273264		277278		279280		281282		283284		326327		335338		340341		346343
	0.5	0.12845	0.1038	2.7302	2.9358	1.9884	2.4774	2.8091	2.7945	2.4522	2.6913	2.7339	2.7056	2.9875	3.0233	2.6733	2.3678	2.6451	2.6125	2.6753	2.7765	2.7063	2.6097	2.6054	2.639	2.4263	2.5137	2.7875	3.1773	3.0814	3.079	2.7507	2.6961	3.0483	2.9179	2.9045	2.8116	2.9422	2.6884	2.9385	2.726	3.0268	2.9669	3.0057	2.9716	3.0821	3.0183	2.3879	2.6831
	0.25	0.10205	0.07635	2.4322	2.7857	1.7831	2.02	2.6266	2.6195	2.3001	2.1302	2.5887	2.3673	2.4148	2.478	2.6581	2.2278	2.518	2.5366	2.4165	2.1337	2.2735	2.1394	2.538	2.5698	2.1356	2.3339	2.1457	2.4553	3.0037	2.9502	2.7372	2.695	2.7183	2.7213	2.4434	2.5177	2.7223	2.7653	2.7995	2.7728	2.9045	2.8116	2.8286	2.8299	2.8213	2.7764	2.1709	2.6598
	0.125	0.0837	0.07525	2.4012	2.3704	1.3852	1.631	2.5107	2.4744	1.9184	1.5012	1.9961	1.8194	1.7972	1.7533	2.2657	1.8068	2.3582	2.3531	1.3586	1.4582	1.5863	1.4818	2.3705	2.4263	1.9188	1.8366	1.7218	1.9871	2.6522	2.6781	2.6306	2.5999	2.6314	2.694	1.8894	1.8749	2.4224	2.5512	2.4251	2.3654	2.4434	2.5177	2.4621	2.4162	2.616	2.0033	1.9795	2.5971
	0.0625	0.0679	0.07475	2.1261	2.1404	0.9858	1.1715	2.2389	2.2251	1.7235	1.1884	1.5327	1.4951	1.0471	1.2549	2.0322	1.5897	2.0305	2.0515	0.9932	0.7765	1.0351	1.1301	2.1863	2.1645	1.5609	1.4469	1.2818	1.5564	2.1013	2.0765	2.3347	2.3165	2.2843	2.1936	1.3723	1.3805	1.8736	1.7499	1.9682	2.0116	1.8894	1.8749	1.9652	1.9996	2.2941	1.8313	2.0861	2.4759
	0.03125	0.06465	0.0637	1.6333	1.4681	0.493	0.6436	1.8905	1.8537	1.3154	0.8828	0.9461	0.7611	0.6815	0.819	1.4319	1.2652	1.6424	1.5944	0.4105	0.4285	0.9689	0.9293	1.8378	1.8958	0.9094	0.8205	0.7314	0.9595	1.4198	1.4082	1.9274	1.9273	1.9104	1.8342	0.3662	0.6271	1.1459	1.0148	1.1714	1.1035	1.3723	1.3805	1.5512	1.5266	1.6071	1.1447	1.7812	2.1393
	0.015625	0.05875	0.059	0.8683	0.687	0.3046	0.2957	1.3862	1.4209	0.5466	0.466	0.5024	0.4177	0.4441	0.4144	0.7645	0.8554	1.0817	1.1018	0.2852	0.2889	0.6496	0.5738	1.3989	1.3464	0.4334	0.501	0.4003	0.516	0.9467	0.9247	1.534	1.5155	1.4078	1.3221	0.4734	0.4243	0.8517	0.7051	0.8186	0.7217	0.7662	0.6271	1.1462	1.0924	0.9195	0.7437	1.2676	1.6422
	0.007813	0.0492	0.08075	0.5894	0.4276	0.1624	0.2068	0.8069	0.7701	0.407	0.3018	0.4322	0.3798	0.2336	0.2722	0.418	0.4008	0.6162	0.6219	0.1744	0.1516	0.4922	0.4967	0.8528	0.8223	0.2848	0.2417	0.2681	0.3416	0.4559	0.5753	0.9682	1.0013	0.7595	0.6147	0.2431	0.1574	0.4298	0.3977	0.5076	0.5192	0.4734	0.4243	0.7015	0.6728	0.6082	0.6788	0.6726	0.7012
	0.003906	0.04375	0.0365	0.3542	0.3344	0.1455	0.2908	0.5351	0.5488	0.2415	0.2264	0.3309	0.307	0.1479	0.1447	0.2912	0.2609	0.4107	0.4128	0.1278	0.1081	0.3333	0.3043	0.622	0.6346	0.2106	0.2162	0.3132	0.4248	0.3784	0.4609	0.6471	0.7059	0.3542	0.3344	0.0937	0.4782	0.2547	0.2427	0.3686	0.3338	0.2637	0.1526	0.3268	0.3912	0.3157	0.3402	0.2918	0.3261

## Sheet: Figure 1d
Figure 1d
	Antibody	X-axis: kd (s-1)	Y-axis: ka (M-1s-1)
	237235	3.453e-05	370000
	239229	4.6e-05	387000
	241242	2.133e-05	321000
	243244	1.15e-05	336667
	250233	0.0003497	352667
	251249	1e-06	271333
	252248	0.0001933	341667
	253245	8.167e-06	272667
	254255	2.517e-05	300667
	256257	1e-06	283667
	258259	7.567e-06	288333
	260261	6.233e-06	328667
	262231	6.223e-05	398333
	267268	5.713e-05	240333
	273264	3.02e-05	326667
	277278	3.075e-05	375667
	279280	0.0001937	259667
	281282	6.033e-06	262667
	283284	6.003e-05	225667
	326327	0.0002457	378000
	335338	3.08e-05	432333
	340341	3.853e-05	337333
	346343	1e-06	281667

## Sheet: Figure 1e
Figure 1e	Figure 1e graphs plot the mean of two technical replicates
	Detection with HRP conjugated goat anti-human secondary antibody
	(i)
	NH4SCN conc. (M)	237235		243244		281282		335338		340341		346343
	0	100	100	100	100	100	100	100	100	100	100	100	100
	0.5	100	99.934	100	100	100	100	100	100	100	100	100	97.5813
	1	98.3358	99.9346	99.3678	100	100	100	100	100	100	100	96.1423	99.1486
	2	97.8466	99.8211	99.9826	100	99.8902	94.591	97.4628	92.5728	96.578	96.8598	76.3537	74.0373
	(ii)
	NH4SCN conc. (M)	239229		241242		250233		253245		254255		260261		267268		326327
	0	100	100	100	100	100	100	100	100	100	100	100	100	100	100	100	100
	0.5	93.2463	92.0489	98.7992	89.2165	100	100	90.9048	99.06	96.1693	87.8236	97.0821	93.2947	100	100	100	100
	1	81.4149	96.7221	83.3989	84.5006	96.376	96.3976	95.8575	74.7914	98.3884	98.129	92.8279	96.6354	99.7008	99.7304	85.756	91.0802
	2	44.599	41.3645	58.5442	53.3206	62.3479	52.266	53.7379	61.6741	63.4226	51.5378	44.4189	35.1734	60.0452	52.5281	38.2319	31.4464
	(iii)
	NH4SCN conc. (M)	251249		252248		256257		258259		262231		273264		277278		279280		283284
	0	100	100	100	100	100	100	100	100	100	100	100	100	100	100	100	100	100	100
	0.5	100	100	68.1851	52.7326	90.4787	93.0441	98.698	99.2891	95.5461	100	100	100	91.7535	95.3681	93.5899	100	100	98.5466
	1	73.9557	66.8117	32.5283	36.384	64.297	66.8221	58.2027	53.3585	57.2028	66.0346	74.2751	76.0983	69.9486	67.0908	65.4153	62.2045	47.4134	40.7106
	2	56.6303	57.6689	27.8437	23.7015	40.7922	29.9146	56.9807	59.4417	48.9545	54.457	48.3788	38.8497	29.9715	25.6078	66.8906	44.3567	45.9685	47.4976
	(iv)
	NH4SCN conc. (M)	3E9		10B12		6H1		8G7
	0	100	100	100	100	100	100	100	100
	0.5	40.961	34.5669	52.0725	39.8372	97.7351	97.5283	100.195	99.8748
	1	22.5313	26.7677	41.0317	23.3653	52.383	49.7205	99.207	98.7651
	2	14.9281	12.2404	11.18	21.3548	37.9569	37.5635	67.9667	70.98

## Sheet: Figure 2a
Figure 2a	Detection with PvRBP2b polyclonal antibody followed by Alexa 647 conjugated chicken anti-rabbit secondary antibody
			% PvRBP2b binding to reticulocytes relative to PvRBP2b alone
	Independent experiment #	PvRBP2b only	237235	239229	241242	243244	250233	251249	252248	253245	254255	256257	258259	260261	262231	267268	273264	277278	279280	281282	283284	326327	335338	340341	346343	099100	043038	3 E 9
	1	100			0.17								0.33															37.31
	2	100			0.07								0															26.77
	3	100	51.13	0.58	0.36	64.7	94.61	36.99	65.62	1.16	70.96	29.91	2.09	19.94	0.6												65.39	28.87
	4	100	49.8	0.16	0	60.87	102.77	28.46	55.34	1.66	55.34	18.18	0	11.07	0.16												71.94	15.81
	5	100														89.41		80.94	95.96								87.1	37.67
	6	100			0											105.53	0.14	89.17	99.78	52.47	79.44						106.85	43.32
	7	100	26.7	1.8	0.68	33.5	102.82	20.28	26.7	0.53	46.21	31.58	0.77	4.62	1.93	119	0.35	73.04	138.51	21.57	52.89						97.69	9.37
	8	100	26.18	0	0.2	31.01	150.38	21.77	20.49	0.26	60.28	42.52	0	5.14	0	197.27	0	90.27	207.22	22.77	46.21						109.17	2.59
	9	100	56.58	0.7	0.22	65.01	115.77	48.92	59.17	0.56	69.43	61.12	0	11.92	0.62	108.37	0.19	90.2	128.24	39.96	80.59						106.3	41.39
	10	100	93.84			88.66	121.42	46.95	90.34		88.66	71.02				124.78	1.13	125.76	144.09	43.17	125.9	11.81	101.54	77.18	0.91	123.1	127.16	36.73
	11	100	84.24			72.36	96.21	71.34	61.72		90.99	92.53				59.67	5.12	113.51	95.6	66.22	94.47	30.09	68.47	44.11	3.38	89.87	86.28	23.64
	12	100																		33.43		4.97	59.82	35.3	2.01	104.05	88.29	27.96
	13	100																		46.08		14.78	48.07	22.6	2.31	84.41	95.69	17.43
	14	100	33.73	0	0	38.7	154.01	55.93	15.51	0.66	95.69	83.76	0	19.48	0	231.21	0.2	132.14	311.4	56.26	90.06	7.55	41.35	26.77	0.46	131.81	99.67	5.9
	15	100		0						1.28				29.92	0.23		0.45				108.83	24.4	58.06	37.64	1.06	70.75	61.92	13.92
	16	100																				4.36	42.93	66.53	0.41	87.05	92.18	22.7
	17	100		0.23						0.1				10.49	0.15							13.37	42.66	54.18	3.98	94.49	89.86	16.37
	Number of biological replicates =		8	8	9	8	8	8	8	8	8	8	8	8	8	8	8	8	8	9	8	8	8	8	8	8	15	17

## Sheet: Figure 2b
Figure 2b
		% FRET intensity relative to positive control (only buffer added to FRET pair)
	Independent experiment #	237235	239229	241242	243244	250233	251249	252248	253245	254255	256257	258259	260261	262231	267268	273264	277278	279280	281282	283284	326327	335338	340341	346343	099100	043038	3 E 9	Positive control (Buffer added to FRET pair)	Negative control (1% SDS added to FRET pair)
	1	126.451	0	0	118.654																				117.726	130.91	0	100	0
	2	81.879	0	0	126.459		277.566	112.115	0	141.965	70.3367	0	0	0	253.469	0	148.394	329.543	184.684	166.983	175.096	35.1768	70.5312	16.9452	103.186	194.031	0	100	0
	3	110.13	0	0	112.868		155.549	90.3813	0	103.909	103.429	11.5199	4.68338	13.0914	167.876	0	131.53	225.916	145.371	141.186	140.773	3.28586	76.2393	28.7082	116.041	141.539	0	100	0
	4	169.684	0	8.41175	147.373		241.881	145.238	0.845312	140.317	121.978	0	10.654	0	204.658	0	164.662	339.241	210.651	182.628	183.011	8.66351	0	46.7623	162.181	218.317	0	100	0
	5	109.164	0	0	106.687		179.231	85.1269	0	93.6387	67.2094	0	30.4676	0.469885	156.349	0	111.529	258.866	111.669	145.087	149.786	18.334	0.920445	4.14143	93.3081	139.263	0	100	0
	6						165.969	99.3802	31.0824	111.966	86.9693	15.0773	37.3591	21.4457	156.391	16.9118	110.048	215.136	130.15	131.156	127.059	36.0096	39.8135	38.2717		130.825		100	0
	8					143.682																			158.996	221.969	0	100	0
	9					115.154																				89.7199	0	100	0
	10					142.248																				141.767	0	100	0
	11					146.116																				162.228	0	100	0
	12					133.155																				146.434	0	100	0
	Number of biological replicates =	5	5	5	5	5	5	5	5	5	5	5	5	5	5	5	5	5	5	5	5	5	5	5	6	11	10	11	11

## Sheet: Figure 2c
Figure 2c	stained with SimplyBlue SafeStain, molecular weight ladder in kDa
	M: molecular weight marker, I: input, U: unbound, E: eluate
	2b: PvRBP2b, Tf: transferrin, TfR1: transferrin receptor 1, Hc: antibody heavy chain, Lc: antibody light chain

## Sheet: Supp. Figure 1a
Supp. Figure 1a		The presence of serum increases PvRBP2b binding to reticulocytes. Therefore, a ratio of a 1/20 dilution : 1/160 dilution of serum was used to determine the presence of inhibitory antibodies.
		Supp. Figure 1a plots the ratio column. Inhibitory: ratio < 0.8, non-inhibitory: ratio > 1.2, no effect: ratio ± 0.2
		Detection with PvRBP2b polyclonal antibody followed by Alexa 647 conjugated chicken anti-rabbit secondary antibody
		% binding of PvRBP2b (0.13 nM)
		1/20 dilution serum	1/60 dilution serum	ratio
	Cam02	2.18	3.83	0.569191
	Cam03	2.67	3.92	0.681122
	Cam04	0.897	2.39	0.375314
	Cam05	0.675	2.6	0.259615
	Cam06	2.66	4.49	0.592428
	Cam07	0.53	1.4	0.378571
	Cam08	5.44	3.71	1.46631
	Cam09	4.57	3.32	1.37651
	Cam10	3.17	4.67	0.678801
	Bra51	0.154	1.33	0.115789
	Bra53	2.05	3.21	0.638629
	Bra66	2.19	4.36	0.502294
	Bra114	2.98	4.37	0.681922
	Bra160	2.05	3.92	0.522959
	Bra208	2.75	1.91	1.43979
	Bra209	1.12	2.32	0.482759
	Bra213	1.51	3.12	0.483974
	Bra240	1.08	2.85	0.378947
	Bra241	3.67	1.88	1.95213
	Kenyan	1.34	1.28	1.04688
		% binding of PvRBP2b (0.13 nM) duplicate
	PvRBP2b 0.13 nM (no serum)	1.02	1.04	N/A

## Sheet: Supp. Figure 1b
Supp. Figure 1b	Detection with HRP conjugated goat anti-human secondary antibody
	PvRBP1a	237235	239229	241242	243244	250233	251249	252248	253245	254255	256257	258259	260261	262231	267268	273264	277278	279280	281282	283284	326327	335338	340341	346343	043038	099100	4E3
	OD 405 nm	0.081	0.087	0.084	0.085	0.07	0.05	0.056	0.052	0.051	0.05	0.049	0.062	0.056	0.041	0.056	0.054	0.057	0.057	0.059	0.052	0.054	0.058	0.063	0.043	0.047	0.73
		0.086	0.086	0.085	0.074	0.066	0.052	0.051	0.052	0.051	0.046	0.058	0.062	0.056	0.044	0.055	0.05	0.053	0.051	0.062	0.053	0.051	0.058	0.072	0.048	0.047	0.807
	PvRBP1b	237235	239229	241242	243244	250233	251249	252248	253245	254255	256257	258259	260261	262231	267268	273264	277278	279280	281282	283284	326327	335338	340341	346343	043038	099100	4G4
	OD 405 nm	0.073	0.066	0.073	0.068	0.065	0.048	0.052	0.046	0.031	0.038	0.054	0.05	0.051	0.04	0.042	0.044	0.053	0.042	0.037	0.045	0.047	0.053	0.057	0.062	0.047	1.075
		0.071	0.072	0.068	0.064	0.065	0.048	0.042	0.037	0.039	0.041	0.053	0.054	0.044	0.044	0.043	0.048	0.041	0.04	0.042	0.044	0.051	0.056	0.051	0.055	0.048	1.041
	PvRBP2a	237235	239229	241242	243244	250233	251249	252248	253245	254255	256257	258259	260261	262231	267268	273264	277278	279280	281282	283284	326327	335338	340341	346343	043038	099100	3A11
	OD 405 nm	0.128	0.131	0.145	0.171	0.084	0.092	0.073	0.12	0.11	0.082	0.139	0.138	0.124	0.124	0.1	0.068	0.08	0.09	0.114	0.082	0.067	0.125	0.132	0.044	0.04	1.192
		0.133	0.137	0.132	0.123	0.086	0.095	0.069	0.124	0.109	0.079	0.108	0.129	0.107	0.124	0.096	0.068	0.074	0.088	0.117	0.083	0.067	0.124	0.139	0.044	0.047	1.094
	PvRBP2b	237235	239229	241242	243244	250233	251249	252248	253245	254255	256257	258259	260261	262231	267268	273264	277278	279280	281282	283284	326327	335338	340341	346343	043038	099100	3E9
	OD 405 nm	1.173	1.136	1.1	1.094	1.18	1.062	1.021	0.924	1.004	1.06	0.946	0.972	1.09	0.976	0.903	0.942	0.951	0.982	1.026	0.993	0.956	1.01	0.992	0.054	0.044	0.884
		1.16	1.182	1.493	1.206	1.371	1.045	0.982	0.972	0.97	1.029	0.958	0.926	0.875	0.986	0.899	0.934	0.93	0.954	1.005	0.983	0.87	1.015	1.03	0.046	0.051	0.905
	PvRBP2c	237235	239229	241242	243244	250233	251249	252248	253245	254255	256257	258259	260261	262231	267268	273264	277278	279280	281282	283284	326327	335338	340341	346343	043038	099100	6H2
	OD 405 nm	0.074	0.076	0.064	0.063	0.06	0.053	0.048	0.049	0.047	0.045	0.045	0.055	0.048	0.048	0.042	0.046	0.056	0.048	0.045	0.045	0.053	0.058	0.059	0.049	0.046	0.944
		0.067	0.07	0.06	0.065	0.062	0.055	0.047	0.051	0.045	0.045	0.039	0.054	0.052	0.045	0.052	0.048	0.053	0.047	0.049	0.038	0.059	0.06	0.052	0.046	0.054	0.984
	PvRBP2p2	237235	239229	241242	243244	250233	251249	252248	253245	254255	256257	258259	260261	262231	267268	273264	277278	279280	281282	283284	326327	335338	340341	346343	043038	099100	9E3
	OD 405 nm	0.085	0.079	0.076	0.065	0.065	0.057	0.053	0.058	0.061	0.049	0.073	0.064	0.047	0.045	0.053	0.055	0.05	0.065	0.057	0.056	0.061	0.079	0.074	0.061	0.058	1.081
		0.095	0.068	0.065	0.062	0.054	0.055	0.055	0.056	0.056	0.052	0.073	0.059	0.047	0.049	0.052	0.053	0.061	0.057	0.059	0.059	0.071	0.071	0.067	0.064	0.056	1.059
	PfRh4	237235	239229	241242	243244	250233	251249	252248	253245	254255	256257	258259	260261	262231	267268	273264	277278	279280	281282	283284	326327	335338	340341	346343	043038	099100	10C9
	OD 405 nm	0.064	0.077	0.086	0.077	0.079	0.039	0.038	0.038	0.039	0.042	0.037	0.047	0.045	0.042	0.043	0.058	0.05	0.055	0.047	0.048	0.047	0.051	0.041	0.047	0.045	0.973
		0.076	0.084	0.089	0.082	0.077	0.034	0.039	0.036	0.043	0.047	0.04	0.042	0.038	0.047	0.034	0.045	0.057	0.04	0.049	0.046	0.043	0.041	0.046	0.048	0.046	1.066

[truncated: 4 more sheets: Supp. Figure 2a, Supp. Figure 4, Supp. Figure 5, Supp. Figure 7]
